# Supplementary material for: Poly[[μ4-bis­(4-pyridyl­carbon­yl)piperazine-κ4 N:N′:O:O′]bis­(thio­cyanato-κN)cobalt(II)]
Source: Acta Crystallogr Sect E Struct Rep Online. 2010 May 29;66(Pt 6):m713. doi: 10.1107/S160053681001915X (PMC2979522; doi:10.1107/S160053681001915X)
Supplement: Supplementary file 1 [file e-66-0m713-sup1.cif]

##############################################################################
###                                                                        ###
###        Electronic paper (Acta Crystallographica Section E)             ###
###                                                                        ###
##############################################################################
#                                                                            #
# This CIF contains the data in a paper accepted for publication in Acta     #
# Crystallographica Section E. It conforms to the requirements of Notes      #
# for Authors for Section E, and has been peer reviewed under the auspices   #
# of the IUCr Commission on Journals.                                        #
#                                                                            #
# Full details of the Crystallographic Information File format               #
# are given in the paper "The Crystallographic Information File (CIF):       #
# a New Standard Archive File for Crystallography" by S. R. Hall, F. H.      #
# Allen and I. D. Brown [Acta Cryst. (1991), A47, 655-685].                  #
#                                                                            #
# The current version of the core CIF dictionary is obtainable from          #
# ftp://ftp.iucr.org/pub/cif_core.dic. The current version number is 2.4.    #
#                                                                            #
# Software is freely available for graphical display of the structure(s) in  #
# this CIF.  For information consult the CIF home page http://www.iucr.org/  #
# cif/home.html                                                              #
#                                                                            #
# This file may be used for bona fide research purposes within the           #
# scientific community so long as proper attribution is given to the journal # 
# article from which it was obtained.                                        #
#                                                                            #
##############################################################################
                                             
data_I
_audit_creation_method     SHELXL-97
_chemical_name_systematic
;
Poly[[\m~4~-bis(4-pyridylcarbonyl)piperazine-
\k^4^<i>N</i>:<i>N</i>':<i>O</i>:<i>O</i>']bis(thiocyanato-
\k<i>N</i>)cobalt(II)]
;
_chemical_name_common     ?
_chemical_formula_moiety     'C18 H16 Co N6 O2 S2'
_chemical_formula_sum     'C18 H16 Co N6 O2 S2'
_chemical_formula_iupac     '[Co (N C S)2 (C16 H16 N4 O2)]'
_chemical_formula_weight     471.44
_chemical_melting_point     ?
_symmetry_cell_setting     triclinic
_symmetry_space_group_name_H-M     'P -1'
_symmetry_space_group_name_Hall     '-P 1'
loop_
    _symmetry_equiv_pos_as_xyz
    'x, y, z'
    '-x, -y, -z'
_cell_length_a     7.7410(14)
_cell_length_b     7.8943(15)
_cell_length_c     9.801(3)
_cell_angle_alpha     101.080(2)
_cell_angle_beta     102.264(2)
_cell_angle_gamma     119.136(2)
_cell_volume     479.58(18)
_cell_formula_units_Z     1
_cell_measurement_reflns_used     6955
_cell_measurement_theta_min     2.27
_cell_measurement_theta_max     25.29
_cell_measurement_temperature     173(2)
_exptl_crystal_description     plate
_exptl_crystal_colour     pink
_exptl_crystal_size_max     0.42
_exptl_crystal_size_mid     0.19
_exptl_crystal_size_min     0.07
_exptl_crystal_density_diffrn     1.632
_exptl_crystal_density_meas     ?
_exptl_crystal_density_method     'not measured'
_exptl_crystal_F_000     241
_exptl_absorpt_coefficient_mu     1.141
_exptl_absorpt_correction_type     multi-scan
_exptl_absorpt_process_details     '(SADABS; Sheldrick, 1996)'
_exptl_absorpt_correction_T_min     0.6434
_exptl_absorpt_correction_T_max     0.9277
_diffrn_ambient_temperature     173(2)
_diffrn_radiation_type     MoK\a
_diffrn_radiation_wavelength     0.71073
_diffrn_radiation_source     'fine-focus sealed tube'
_diffrn_radiation_monochromator     graphite
_diffrn_measurement_device_type     'Bruker APEXII CCD'
_diffrn_measurement_method     '\w and \f'
_diffrn_detector_area_resol_mean     ?
_diffrn_reflns_number     6955
_diffrn_reflns_av_R_equivalents     0.0524
_diffrn_reflns_av_sigmaI/netI     0.0484
_diffrn_reflns_theta_min     2.27
_diffrn_reflns_theta_max     25.29
_diffrn_reflns_theta_full     25.00
_diffrn_measured_fraction_theta_max     0.999
_diffrn_measured_fraction_theta_full     0.999
_diffrn_reflns_limit_h_min     -9
_diffrn_reflns_limit_h_max     9
_diffrn_reflns_limit_k_min     -9
_diffrn_reflns_limit_k_max     9
_diffrn_reflns_limit_l_min     -11
_diffrn_reflns_limit_l_max     11
_diffrn_standards_number     ?
_diffrn_standards_interval_count     ?
_diffrn_standards_interval_time     ?
_diffrn_standards_decay_%     ?
_reflns_number_total     1753
_reflns_number_gt     1646
_reflns_threshold_expression     I>2\s(I)
_refine_ls_structure_factor_coef     Fsqd
_refine_ls_matrix_type     full
_refine_ls_R_factor_all     0.0383
_refine_ls_R_factor_gt     0.0372
_refine_ls_wR_factor_gt     0.1042
_refine_ls_wR_factor_ref     0.1052
_refine_ls_goodness_of_fit_ref     1.176
_refine_ls_restrained_S_all     1.176
_refine_ls_number_reflns     1753
_refine_ls_number_parameters     133
_refine_ls_number_restraints     0
_refine_ls_hydrogen_treatment     constr
_refine_ls_weighting_scheme     calc
_refine_ls_weighting_details
         'calc w=1/[\s^2^(Fo^2^)+(0.0458P)^2^+0.1032P] where P=(Fo^2^+2Fc^2^)/3'
_atom_sites_solution_hydrogens     geom
_atom_sites_solution_primary     direct
_atom_sites_solution_secondary     difmap
_refine_ls_shift/su_max     0.000
_refine_ls_shift/su_mean     0.000
_refine_diff_density_max     0.367
_refine_diff_density_min     -0.554
_refine_ls_extinction_method     none
_refine_ls_extinction_coef     ?
loop_
    _atom_type_symbol
    _atom_type_description
    _atom_type_scat_dispersion_real
    _atom_type_scat_dispersion_imag
    _atom_type_scat_source
    'C' 'C' 0.0033 0.0016
                         'International Tables Vol C Tables 4.2.6.8 and 6.1.1.4'
    'H' 'H' 0.0000 0.0000
                         'International Tables Vol C Tables 4.2.6.8 and 6.1.1.4'
    'N' 'N' 0.0061 0.0033
                         'International Tables Vol C Tables 4.2.6.8 and 6.1.1.4'
    'O' 'O' 0.0106 0.0060
                         'International Tables Vol C Tables 4.2.6.8 and 6.1.1.4'
    'S' 'S' 0.1246 0.1234
                         'International Tables Vol C Tables 4.2.6.8 and 6.1.1.4'
    'Co' 'Co' 0.3494 0.9721
                         'International Tables Vol C Tables 4.2.6.8 and 6.1.1.4'
_computing_data_collection     'APEX2 (Bruker, 2007)'
_computing_cell_refinement     'SAINT (Bruker, 2007)'
_computing_data_reduction     'SAINT (Bruker, 2007)'
_computing_structure_solution     'SHELXS97 (Sheldrick, 2008)'
_computing_structure_refinement     'SHELXL97 (Sheldrick, 2008)'
_computing_molecular_graphics
;
<i>CrystalMaker</i> (Palmer, 2007)
;
_computing_publication_material     'SHELXL97 (Sheldrick, 2008)'
loop_
    _atom_site_type_symbol
    _atom_site_label
    _atom_site_fract_x
    _atom_site_fract_y
    _atom_site_fract_z
    _atom_site_U_iso_or_equiv
    _atom_site_adp_type
    _atom_site_calc_flag
    _atom_site_refinement_flags
    _atom_site_occupancy
    _atom_site_disorder_assembly
    _atom_site_disorder_group
    Co Co1 0.5000 0.5000 0.0000 0.03453(19) Uani d S 1 . .
    S S1 0.75373(12) 1.06782(11) 0.44195(8) 0.0504(2) Uani d . 1 . .
    N N1 0.2531(3) 0.5500(3) -0.0887(2) 0.0359(4) Uani d . 1 . .
    N N2 -0.3493(3) 0.6090(3) -0.3539(2) 0.0384(5) Uani d . 1 . .
    N N3 0.6324(3) 0.7503(3) 0.1850(2) 0.0409(5) Uani d . 1 . .
    C C1 0.0560(4) 0.3911(4) -0.1764(3) 0.0391(5) Uani d . 1 . .
    H H1 0.0304 0.2594 -0.2075 0.047 Uiso calc R 1 . .
    C C2 -0.1098(4) 0.4140(4) -0.2225(3) 0.0389(5) Uani d . 1 . .
    H H2 -0.2440 0.2996 -0.2828 0.047 Uiso calc R 1 . .
    C C3 -0.0749(4) 0.6093(4) -0.1781(2) 0.0364(5) Uani d . 1 . .
    C C4 0.1289(4) 0.7751(4) -0.0883(3) 0.0402(5) Uani d . 1 . .
    H H4 0.1589 0.9085 -0.0564 0.048 Uiso calc R 1 . .
    C C5 0.2849(4) 0.7384(4) -0.0476(3) 0.0402(5) Uani d . 1 . .
    H H5 0.4208 0.8506 0.0119 0.048 Uiso calc R 1 . .
    C C6 -0.2526(4) 0.6408(3) -0.2131(3) 0.0366(5) Uani d . 1 . .
    C C7 -0.5284(4) 0.6312(4) -0.3955(3) 0.0418(6) Uani d . 1 . .
    H H7A -0.4879 0.7492 -0.4281 0.050 Uiso calc R 1 . .
    H H7B -0.5682 0.6550 -0.3099 0.050 Uiso calc R 1 . .
    C C8 -0.2853(4) 0.5629(4) -0.4802(3) 0.0407(6) Uani d . 1 . .
    H H8A -0.1706 0.5438 -0.4478 0.049 Uiso calc R 1 . .
    H H8B -0.2349 0.6781 -0.5163 0.049 Uiso calc R 1 . .
    C C9 0.6850(4) 0.8842(4) 0.2928(3) 0.0368(5) Uani d . 1 . .
    O O1 -0.3046(2) 0.6962(2) -0.10853(17) 0.0385(4) Uani d . 1 . .
loop_
    _atom_site_aniso_label
    _atom_site_aniso_U_11
    _atom_site_aniso_U_22
    _atom_site_aniso_U_33
    _atom_site_aniso_U_12
    _atom_site_aniso_U_13
    _atom_site_aniso_U_23
    Co1 0.0345(3) 0.0389(3) 0.0305(3) 0.0226(2) 0.0083(2) 0.0097(2)
    S1 0.0535(4) 0.0462(4) 0.0441(4) 0.0265(4) 0.0163(3) 0.0048(3)
    N1 0.0353(10) 0.0408(11) 0.0334(10) 0.0222(9) 0.0114(8) 0.0142(8)
    N2 0.0369(11) 0.0495(12) 0.0346(10) 0.0276(10) 0.0121(8) 0.0157(9)
    N3 0.0404(11) 0.0456(11) 0.0369(11) 0.0262(10) 0.0100(9) 0.0114(10)
    C1 0.0401(13) 0.0394(12) 0.0372(12) 0.0234(11) 0.0121(10) 0.0102(10)
    C2 0.0365(12) 0.0426(13) 0.0315(12) 0.0212(11) 0.0071(10) 0.0082(10)
    C3 0.0384(12) 0.0459(13) 0.0300(12) 0.0250(11) 0.0141(10) 0.0158(10)
    C4 0.0393(13) 0.0399(13) 0.0408(13) 0.0225(11) 0.0105(10) 0.0149(10)
    C5 0.0352(12) 0.0393(13) 0.0403(13) 0.0185(11) 0.0083(10) 0.0139(10)
    C6 0.0344(12) 0.0361(12) 0.0363(12) 0.0186(10) 0.0092(10) 0.0124(10)
    C7 0.0438(14) 0.0579(15) 0.0361(13) 0.0358(13) 0.0143(11) 0.0181(11)
    C8 0.0368(12) 0.0589(15) 0.0363(13) 0.0308(12) 0.0153(10) 0.0207(11)
    C9 0.0322(12) 0.0415(13) 0.0374(13) 0.0210(11) 0.0109(10) 0.0147(11)
    O1 0.0394(9) 0.0435(9) 0.0352(9) 0.0253(8) 0.0122(7) 0.0124(7)
loop_
    _geom_bond_atom_site_label_1
    _geom_bond_atom_site_label_2
    _geom_bond_site_symmetry_2
    _geom_bond_distance
    _geom_bond_publ_flag
    Co1 N1 . 2.1739(19) y
    Co1 N3 . 2.026(2) y
    Co1 O1 2_565 2.2034(16) y
    S1 C9 . 1.620(3) ?
    N1 C1 . 1.343(3) ?
    N1 C5 . 1.344(3) ?
    N2 C6 . 1.331(3) ?
    N2 C7 . 1.464(3) ?
    N2 C8 . 1.475(3) ?
    N3 C9 . 1.170(3) ?
    C1 C2 . 1.377(3) ?
    C1 H1 . 0.9300 ?
    C2 C3 . 1.388(3) ?
    C2 H2 . 0.9300 ?
    C3 C4 . 1.391(3) ?
    C3 C6 . 1.496(3) ?
    C4 C5 . 1.372(4) ?
    C4 H4 . 0.9300 ?
    C5 H5 . 0.9300 ?
    C6 O1 . 1.256(3) ?
    C7 C8 2_464 1.515(3) ?
    C7 H7A . 0.9700 ?
    C7 H7B . 0.9700 ?
    C8 C7 2_464 1.515(3) ?
    C8 H8A . 0.9700 ?
    C8 H8B . 0.9700 ?
loop_
    _geom_angle_atom_site_label_1
    _geom_angle_atom_site_label_2
    _geom_angle_atom_site_label_3
    _geom_angle_site_symmetry_1
    _geom_angle_site_symmetry_3
    _geom_angle
    _geom_angle_publ_flag
    N3 Co1 N3 2_665 . 180.0 ?
    N3 Co1 N1 2_665 . 90.06(8) ?
    N3 Co1 N1 . . 89.94(8) ?
    N3 Co1 N1 2_665 2_665 89.94(8) ?
    N3 Co1 N1 . 2_665 90.06(8) ?
    N1 Co1 N1 . 2_665 180.00(9) ?
    N3 Co1 O1 2_665 2_565 90.43(7) ?
    N3 Co1 O1 . 2_565 89.57(7) ?
    N1 Co1 O1 . 2_565 89.79(7) ?
    N1 Co1 O1 2_665 2_565 90.21(7) ?
    N3 Co1 O1 2_665 1_655 89.57(7) ?
    N3 Co1 O1 . 1_655 90.43(7) ?
    N1 Co1 O1 . 1_655 90.21(7) ?
    N1 Co1 O1 2_665 1_655 89.79(7) ?
    O1 Co1 O1 2_565 1_655 180.00(9) ?
    C1 N1 C5 . . 116.8(2) ?
    C1 N1 Co1 . . 121.35(15) ?
    C5 N1 Co1 . . 121.59(15) ?
    C6 N2 C7 . . 121.13(19) ?
    C6 N2 C8 . . 125.8(2) ?
    C7 N2 C8 . . 112.94(18) ?
    C9 N3 Co1 . . 171.96(19) ?
    N1 C1 C2 . . 123.1(2) ?
    N1 C1 H1 . . 118.4 ?
    C2 C1 H1 . . 118.4 ?
    C1 C2 C3 . . 119.4(2) ?
    C1 C2 H2 . . 120.3 ?
    C3 C2 H2 . . 120.3 ?
    C2 C3 C4 . . 118.0(2) ?
    C2 C3 C6 . . 121.7(2) ?
    C4 C3 C6 . . 120.1(2) ?
    C5 C4 C3 . . 118.8(2) ?
    C5 C4 H4 . . 120.6 ?
    C3 C4 H4 . . 120.6 ?
    N1 C5 C4 . . 123.9(2) ?
    N1 C5 H5 . . 118.0 ?
    C4 C5 H5 . . 118.0 ?
    O1 C6 N2 . . 122.7(2) ?
    O1 C6 C3 . . 118.7(2) ?
    N2 C6 C3 . . 118.7(2) ?
    N2 C7 C8 . 2_464 109.9(2) ?
    N2 C7 H7A . . 109.7 ?
    C8 C7 H7A 2_464 . 109.7 ?
    N2 C7 H7B . . 109.7 ?
    C8 C7 H7B 2_464 . 109.7 ?
    H7A C7 H7B . . 108.2 ?
    N2 C8 C7 . 2_464 109.98(19) ?
    N2 C8 H8A . . 109.7 ?
    C7 C8 H8A 2_464 . 109.7 ?
    N2 C8 H8B . . 109.7 ?
    C7 C8 H8B 2_464 . 109.7 ?
    H8A C8 H8B . . 108.2 ?
    N3 C9 S1 . . 179.0(2) ?
    C6 O1 Co1 . 1_455 127.28(15) ?
loop_
    _geom_torsion_atom_site_label_1
    _geom_torsion_atom_site_label_2
    _geom_torsion_atom_site_label_3
    _geom_torsion_atom_site_label_4
    _geom_torsion_site_symmetry_1
    _geom_torsion_site_symmetry_2
    _geom_torsion_site_symmetry_3
    _geom_torsion_site_symmetry_4
    _geom_torsion
    _geom_torsion_publ_flag
    N3 Co1 N1 C1 2_665 . . . 32.05(18) ?
    N3 Co1 N1 C1 . . . . -147.95(18) ?
    O1 Co1 N1 C1 2_565 . . . -58.38(17) ?
    O1 Co1 N1 C1 1_655 . . . 121.62(17) ?
    N3 Co1 N1 C5 2_665 . . . -154.13(18) ?
    N3 Co1 N1 C5 . . . . 25.87(18) ?
    O1 Co1 N1 C5 2_565 . . . 115.44(18) ?
    O1 Co1 N1 C5 1_655 . . . -64.56(18) ?
    C5 N1 C1 C2 . . . . -0.9(3) ?
    Co1 N1 C1 C2 . . . . 173.23(17) ?
    N1 C1 C2 C3 . . . . 0.3(4) ?
    C1 C2 C3 C4 . . . . 0.2(3) ?
    C1 C2 C3 C6 . . . . -174.4(2) ?
    C2 C3 C4 C5 . . . . -0.2(3) ?
    C6 C3 C4 C5 . . . . 174.5(2) ?
    C1 N1 C5 C4 . . . . 0.9(3) ?
    Co1 N1 C5 C4 . . . . -173.16(18) ?
    C3 C4 C5 N1 . . . . -0.4(4) ?
    C7 N2 C6 O1 . . . . -1.9(4) ?
    C8 N2 C6 O1 . . . . 174.0(2) ?
    C7 N2 C6 C3 . . . . 178.1(2) ?
    C8 N2 C6 C3 . . . . -6.1(3) ?
    C2 C3 C6 O1 . . . . 110.4(3) ?
    C4 C3 C6 O1 . . . . -64.0(3) ?
    C2 C3 C6 N2 . . . . -69.5(3) ?
    C4 C3 C6 N2 . . . . 116.0(3) ?
    C6 N2 C7 C8 . . . 2_464 -126.9(2) ?
    C8 N2 C7 C8 . . . 2_464 56.8(3) ?
    C6 N2 C8 C7 . . . 2_464 127.0(2) ?
    C7 N2 C8 C7 . . . 2_464 -56.8(3) ?
    N2 C6 O1 Co1 . . . 1_455 100.8(2) ?
    C3 C6 O1 Co1 . . . 1_455 -79.1(2) ?
data_global
_journal_date_recd_electronic     2010-05-12
_journal_date_accepted     2010-05-21
_journal_name_full     'Acta Crystallographica, Section E'
_journal_year     2010
_journal_volume     66
_journal_issue      6
_journal_page_first     m713
_journal_page_last     m713
_journal_paper_category     QM
_journal_coeditor_code     HY2308
_publ_contact_author_name     'Robert L. LaDuca'
_publ_contact_author_address
;
Lyman Briggs College
Department of Chemistry
E-30 Holmes Hall
Michigan State University
East Lansing, MI 48825
USA
;
_publ_contact_author_email     laduca@msu.edu
_publ_contact_author_fax     517-432-2758
_publ_contact_author_phone     517-432-2268
_publ_section_title
;\
Poly[[\m~4~-bis(4-pyridylcarbonyl)piperazine-\k^4^<i>N</i>:<i>N</i>':<i>O</i>:\
<i>O</i>']bis(thiocyanato-\k<i>N</i>)cobalt(II)]
;
loop_
    _publ_author_name
    _publ_author_footnote
    _publ_author_address
    'Wilseck, Zachary M.' .
;
Lyman Briggs College
Department of Chemistry
Michigan State University
East Lansing, MI 48825
USA
;
    'LaDuca, Robert L.' .
;
Lyman Briggs College
Department of Chemistry
Michigan State University
East Lansing, MI 48825
USA
;
