# Supplementary material for: Poly[[μ4-bis­(4-pyridyl­carbon­yl)piperazine-κ4 N:N′:O:O′]bis­(thio­cyanato-κN)cobalt(II)]
Source: Acta Crystallogr Sect E Struct Rep Online. 2010 May 29;66(Pt 6):m713. doi: 10.1107/S160053681001915X (PMC2979522; doi:10.1107/S160053681001915X)
Supplement: Supplementary file 2 [file e-66-0m713-Isup2.hkl]

# 
# h,k,l, Fc-squared, Fo-squared, sigma(Fo-squared) and status flag 
# 
data_I
_shelx_title '    p1b in P-1' 
_shelx_refln_list_code          4 
_shelx_F_calc_maximum      105.90 
_exptl_crystal_F_000       275.00 
_reflns_d_resolution_high  0.8319 
 
loop_ 
 _symmetry_equiv_pos_as_xyz 
 'x, y, z' 
 '-x, -y, -z' 
 
_cell_length_a     7.7410 
_cell_length_b     7.8943 
_cell_length_c     9.8010 
_cell_angle_alpha 101.080 
_cell_angle_beta  102.264 
_cell_angle_gamma 119.136 
 
_shelx_F_squared_multiplier     1.000 
 
loop_ 
 _refln_index_h 
 _refln_index_k 
 _refln_index_l 
 _refln_F_squared_calc 
 _refln_F_squared_meas 
 _refln_F_squared_sigma 
 _refln_observed_status 
   1   0   0      997.65      973.10     42.84 o 
   2   0   0     1033.08     1046.43     38.39 o 
   3   0   0       10.60       17.26      0.91 o 
   4   0   0      713.53      744.50     27.54 o 
   5   0   0      649.17      710.29     29.26 o 
   6   0   0        1.31        1.73      0.70 o 
   7   0   0       24.32       21.73      2.88 o 
  -8   1   0       15.60       13.63      2.29 o 
  -7   1   0      135.17      115.66      9.20 o 
  -6   1   0        3.74        4.03      0.75 o 
  -5   1   0      198.24      213.92      8.24 o 
  -4   1   0       69.61       85.59      3.45 o 
  -3   1   0      307.56      288.69     10.77 o 
  -2   1   0     4021.26     3838.22    140.38 o 
  -1   1   0     1041.26     1044.39     38.23 o 
   0   1   0     4580.49     3986.94    160.06 o 
   1   1   0       41.67       30.11      1.28 o 
   2   1   0       57.14       48.23      2.02 o 
   3   1   0       29.11       26.94      1.31 o 
   4   1   0      350.45      377.45     15.84 o 
   5   1   0      318.22      352.91     18.80 o 
   6   1   0       92.14      109.58      8.22 o 
   7   1   0        2.69        1.85      1.45 o 
  -8   2   0       30.12       29.36      3.39 o 
  -7   2   0       28.16       28.56      2.47 o 
  -6   2   0       39.97       40.45      2.20 o 
  -5   2   0      351.69      357.96     13.43 o 
  -4   2   0      331.88      295.15     11.09 o 
  -3   2   0      251.26      258.76      9.70 o 
  -2   2   0       60.49       57.87      2.30 o 
  -1   2   0     2387.98     2338.51     85.35 o 
   0   2   0      382.57      363.88     13.44 o 
   1   2   0      327.37      345.79     12.90 o 
   2   2   0       75.04       85.92      3.48 o 
   3   2   0      525.33      521.42     21.70 o 
   4   2   0      494.17      529.49     24.70 o 
   5   2   0        0.42       -0.19      0.49 o 
   6   2   0       10.38       12.91      2.22 o 
  -8   3   0        5.85        6.03      1.13 o 
  -7   3   0      175.89      197.87      9.80 o 
  -6   3   0      230.89      242.35     10.30 o 
  -5   3   0        0.36        0.43      0.34 o 
  -4   3   0      105.15      145.04      5.63 o 
  -3   3   0     1471.90     1478.54     59.19 o 
  -2   3   0      340.22      328.72     12.28 o 
  -1   3   0       49.14       52.36      2.19 o 
   0   3   0        6.89        8.77      0.62 o 
   1   3   0      335.98      340.28     12.72 o 
   2   3   0      240.51      246.66     10.57 o 
   3   3   0       16.05       17.61      1.27 o 
   4   3   0       85.58       85.74      4.79 o 
   5   3   0       39.86       47.07      3.14 o 
  -9   4   0       58.39       55.07      5.17 o 
  -8   4   0       90.71       98.31      5.47 o 
  -7   4   0        0.38        0.58      0.47 o 
  -6   4   0       35.50       37.54      2.38 o 
  -5   4   0      312.05      312.32     11.82 o 
  -4   4   0      166.55      159.93      6.21 o 
  -3   4   0       74.15       80.11      3.27 o 
  -2   4   0      125.07      110.04      4.35 o 
  -1   4   0      519.50      515.55     19.21 o 
   0   4   0        7.98        7.94      0.65 o 
   1   4   0       79.50       86.32      3.61 o 
   2   4   0       26.78       29.18      1.81 o 
   3   4   0      121.12      124.02     10.13 o 
   4   4   0        6.98        5.90      1.15 o 
  -9   5   0        3.16        4.06      1.08 o 
  -8   5   0       25.72       35.35      2.60 o 
  -7   5   0      129.52      155.86      7.93 o 
  -6   5   0       64.07       68.01      4.31 o 
  -5   5   0        7.37        7.01      0.64 o 
  -4   5   0     1006.45     1109.49     43.87 o 
  -3   5   0      718.93      757.44     28.09 o 
  -2   5   0       11.11       10.47      0.75 o 
  -1   5   0        0.37        0.28      0.33 o 
   0   5   0       69.75       71.62      3.42 o 
   1   5   0      682.03      749.36     34.50 o 
   2   5   0       24.13       21.49      3.22 o 
   3   5   0       14.46       13.02      1.63 o 
  -9   6   0        7.21       11.76      1.62 o 
  -8   6   0        0.31        0.63      0.49 o 
  -7   6   0       72.10       79.00      8.14 o 
  -6   6   0      615.81      705.98     48.44 o 
  -5   6   0       11.40       11.43      0.86 o 
  -4   6   0      131.72      145.52      7.25 o 
  -3   6   0       89.36       98.20      4.99 o 
  -2   6   0      398.19      419.34     19.10 o 
  -1   6   0      208.13      237.31     12.03 o 
   0   6   0       60.06       66.77      6.55 o 
   1   6   0       24.98       19.78      2.41 o 
   2   6   0       46.72       46.25      4.38 o 
  -8   7   0       66.51       62.25      5.45 o 
  -7   7   0      119.42      100.41      7.84 o 
  -6   7   0      135.20      110.46      8.24 o 
  -5   7   0        4.07        3.95      0.84 o 
  -4   7   0      315.45      321.81     18.96 o 
  -3   7   0      111.65      114.46      5.88 o 
  -2   7   0        4.73        3.43      0.72 o 
  -1   7   0        6.13        6.46      1.40 o 
   0   7   0       66.81       60.00      7.26 o 
   1   7   0       28.04       28.48      3.24 o 
  -8   8   0        0.99        0.61      0.71 o 
  -7   8   0       76.44       64.66      5.66 o 
  -6   8   0      167.15      142.12     14.30 o 
  -5   8   0       26.44       30.57      3.50 o 
  -4   8   0        0.15        0.01      0.43 o 
  -3   8   0        4.95        6.14      0.93 o 
  -2   8   0      144.37      138.23     10.11 o 
  -1   8   0        8.78        8.39      1.66 o 
  -6   9   0        3.34        4.79      1.30 o 
  -5   9   0       19.30       24.10      2.30 o 
  -4   9   0       53.95       63.87      3.85 o 
  -3   9   0        3.43        7.45      1.29 o 
   3  -9   1       17.32       25.67      2.09 o 
   4  -9   1        3.23        3.61      0.77 o 
   5  -9   1        0.37        0.70      0.61 o 
   6  -9   1       67.49       69.72      6.07 o 
   1  -8   1       21.80       21.11      2.65 o 
   2  -8   1        1.78        1.02      0.56 o 
   3  -8   1        8.82        8.45      1.09 o 
   4  -8   1      131.26      144.58     13.98 o 
   5  -8   1       93.11       79.59      6.42 o 
   6  -8   1        0.29        0.39      0.63 o 
   7  -8   1        0.88        0.89      0.71 o 
   8  -8   1       26.94       20.61      2.68 o 
  -1  -7   1        4.67        5.23      1.37 o 
   0  -7   1        9.98        7.55      1.46 o 
   1  -7   1       22.16       24.65      3.69 o 
   2  -7   1      366.71      351.45     19.19 o 
   3  -7   1       53.35       59.05      3.40 o 
   4  -7   1       14.42       15.85      1.33 o 
   5  -7   1       11.52        9.30      1.20 o 
   6  -7   1      150.16      136.13      9.90 o 
   7  -7   1       43.58       50.75      8.46 o 
   8  -7   1        2.49        1.14      0.68 o 
  -2  -6   1        5.63        5.75      1.38 o 
  -1  -6   1       73.11       61.69      5.29 o 
   0  -6   1      217.97      260.21     24.56 o 
   1  -6   1      150.69      177.21      8.54 o 
   2  -6   1       25.11       25.94      1.78 o 
   3  -6   1      108.72      115.93      5.37 o 
   4  -6   1      225.99      243.39     10.25 o 
   5  -6   1        0.34        0.34      0.40 o 
   6  -6   1       14.47       14.88      1.30 o 
   7  -6   1      133.87      123.54     14.48 o 
   8  -6   1       39.52       42.57      3.35 o 
  -4  -5   1        0.84        1.07      0.73 o 
  -3  -5   1        9.95       12.32      2.09 o 
  -2  -5   1       83.23       80.06      9.28 o 
  -1  -5   1      412.44      477.99     17.97 o 
   0  -5   1       82.02       97.03      4.05 o 
   1  -5   1      263.41      245.29      9.46 o 
   2  -5   1      418.06      430.78     16.21 o 
   3  -5   1        8.16        9.07      0.78 o 
   4  -5   1      131.78      150.18      6.84 o 
   5  -5   1      206.80      214.48      9.18 o 
   6  -5   1      100.88      110.65      5.06 o 
   7  -5   1       92.63       81.05      4.52 o 
   8  -5   1       19.72       22.79      1.90 o 
  -4  -4   1       29.04       34.18      2.73 o 
  -3  -4   1        5.15        4.41      0.87 o 
  -2  -4   1       10.26       11.18      1.13 o 
  -1  -4   1     1895.75     2013.26     73.85 o 
   0  -4   1     1153.11     1207.64     44.52 o 
   1  -4   1      249.09      298.65     11.25 o 
   2  -4   1        3.73        4.90      0.48 o 
   3  -4   1      854.72      817.94     32.94 o 
   4  -4   1      684.91      684.39     25.43 o 
   5  -4   1      214.22      231.73      9.78 o 
   6  -4   1       70.98       72.43      3.48 o 
   7  -4   1      343.28      328.85     24.25 o 
   8  -4   1       63.24       62.03      4.51 o 
  -5  -3   1        1.65        1.34      0.64 o 
  -4  -3   1        0.25        0.30      0.50 o 
  -3  -3   1      235.86      247.53     11.90 o 
  -2  -3   1      829.61      882.23     32.58 o 
  -1  -3   1      242.92      253.45      9.62 o 
   0  -3   1      137.32      130.30      5.04 o 
   1  -3   1        5.04       11.42      0.66 o 
   2  -3   1       64.14       59.64      2.43 o 
   3  -3   1     1456.74     1535.16     56.32 o 
   4  -3   1      751.24      781.46     28.90 o 
   5  -3   1     1000.99     1016.63     41.11 o 
   6  -3   1       92.87       93.95      4.36 o 
   7  -3   1        1.06        0.92      0.50 o 
   8  -3   1       30.67       35.23      3.01 o 
  -6  -2   1        9.45       11.84      1.63 o 
  -5  -2   1       59.74       73.22      4.43 o 
  -4  -2   1       29.92       29.29      2.02 o 
  -3  -2   1        1.34        0.62      0.30 o 
  -2  -2   1     1955.90     2034.90     74.68 o 
  -1  -2   1      230.08      215.89      8.94 o 
   0  -2   1     1446.34     1522.48     55.74 o 
   1  -2   1      727.08      727.07     29.11 o 
   2  -2   1     3125.57     2897.57    106.01 o 
   3  -2   1     7536.47     7535.13    302.02 o 
   4  -2   1       78.93       84.64      3.41 o 
   5  -2   1      151.91      147.61      6.37 o 
   6  -2   1       60.14       62.44      3.56 o 
   7  -2   1      228.61      209.81     12.45 o 
   8  -2   1       42.30       40.49      4.31 o 
  -7  -1   1       59.26       65.36      6.16 o 
  -6  -1   1        3.58        4.29      0.97 o 
  -5  -1   1        4.01        4.35      0.77 o 
  -4  -1   1      477.37      526.88     19.69 o 
  -3  -1   1      218.12      197.57      7.58 o 
  -2  -1   1       24.15       24.71      1.15 o 
  -1  -1   1      515.73      527.69     19.46 o 
   0  -1   1      936.89      942.94     37.61 o 
   1  -1   1     1212.60     1230.99     49.40 o 
   2  -1   1      352.05      334.51     13.61 o 
   3  -1   1       55.42       56.89      2.34 o 
   4  -1   1      116.88      104.19      4.15 o 
   5  -1   1       71.65       69.81      3.83 o 
   6  -1   1        0.25        0.32      0.44 o 
   7  -1   1       48.72       54.23      9.33 o 
  -7   0   1       19.12       17.76      2.52 o 
  -6   0   1       47.36       52.87      6.04 o 
  -5   0   1      327.94      370.16     14.00 o 
  -4   0   1       38.08       42.75      1.93 o 
  -3   0   1       89.00       91.67      3.62 o 
  -2   0   1     1494.53     1466.99     53.76 o 
  -1   0   1       75.71       86.37      4.67 o 
   0   0   1      763.53      722.44     29.37 o 
   1   0   1        6.32        8.71      0.57 o 
   2   0   1      346.70      312.45     11.62 o 
   3   0   1      163.85      167.93      6.45 o 
   4   0   1        2.92        2.69      0.50 o 
   5   0   1      103.16      110.82      5.79 o 
   6   0   1       76.38       90.28      6.40 o 
   7   0   1        1.63        1.36      0.75 o 
  -8   1   1       64.80       66.03      8.71 o 
  -7   1   1       84.93       79.10      9.50 o 
  -6   1   1       94.65      109.98      4.97 o 
  -5   1   1      688.66      740.63     29.78 o 
  -4   1   1     2590.14     2695.93     98.59 o 
  -3   1   1      692.43      683.09     25.10 o 
  -2   1   1      140.83      141.57      5.31 o 
  -1   1   1      391.94      367.80     14.66 o 
   0   1   1     4044.78     3902.54    155.09 o 
   1   1   1     1491.61     1461.99     59.51 o 
   2   1   1      158.92      177.32      6.77 o 
   3   1   1      190.34      195.05      8.39 o 
   4   1   1      423.09      454.98     19.04 o 
   5   1   1       20.14       23.12      1.83 o 
   6   1   1        2.80        4.11      1.03 o 
  -8   2   1        2.50        1.32      0.91 o 
  -7   2   1      402.16      426.98     20.14 o 
  -6   2   1      393.32      406.73     19.19 o 
  -5   2   1      301.05      323.78     12.23 o 
  -4   2   1      230.08      270.86     11.33 o 
  -3   2   1      428.74      377.34     14.03 o 
  -2   2   1      990.79      955.02     35.10 o 
  -1   2   1      563.39      517.35     20.74 o 
   0   2   1       48.33       48.15      2.00 o 
   1   2   1     1651.10     1648.70     60.47 o 
   2   2   1      581.22      577.18     21.39 o 
   3   2   1       41.29       42.02      2.26 o 
   4   2   1       63.30       64.91      3.34 o 
   5   2   1       10.91       16.13      2.56 o 
   6   2   1       25.36       32.44      3.91 o 
  -8   3   1      267.30      268.46     17.61 o 
  -7   3   1      119.80      117.41      6.14 o 
  -6   3   1       41.54       47.76      2.47 o 
  -5   3   1      116.94      118.75      4.74 o 
  -4   3   1      459.84      444.54     16.60 o 
  -3   3   1      130.15      123.92      4.82 o 
  -2   3   1        1.73        0.80      0.26 o 
  -1   3   1     2918.35     2931.04    107.29 o 
   0   3   1      800.75      806.46     32.95 o 
   1   3   1       53.48       53.10      2.32 o 
   2   3   1      126.66      131.19      5.92 o 
   3   3   1      276.40      289.99     13.89 o 
   4   3   1      114.50      117.07      8.69 o 
   5   3   1       14.64       13.10      1.74 o 
  -9   4   1       15.19       14.29      2.35 o 
  -8   4   1      120.84      118.88      6.40 o 
  -7   4   1       36.50       44.69      2.82 o 
  -6   4   1       56.60       57.66      3.29 o 
  -5   4   1        5.60        6.54      0.60 o 
  -4   4   1      172.80      156.27      6.10 o 
  -3   4   1     1298.57     1342.62     49.41 o 
  -2   4   1       47.93       34.16      1.58 o 
  -1   4   1       36.20       41.29      1.89 o 
   0   4   1      283.44      282.52     10.76 o 
   1   4   1      737.36      738.21     30.51 o 
   2   4   1       55.71       55.15      3.26 o 
   3   4   1       13.79       12.49      1.53 o 
   4   4   1        6.87        6.97      1.25 o 
  -9   5   1       42.55       55.68      4.54 o 
  -8   5   1       70.61       71.31      4.75 o 
  -7   5   1       25.04       24.09      1.85 o 
  -6   5   1       33.72       42.36      2.63 o 
  -5   5   1      192.20      202.79      9.12 o 
  -4   5   1      281.37      275.28     10.53 o 
  -3   5   1       23.73       28.96      1.60 o 
  -2   5   1       82.75       76.94      3.55 o 
  -1   5   1      394.94      392.41     16.18 o 
   0   5   1       35.69       34.68      2.23 o 
   1   5   1       35.83       32.27      2.18 o 
   2   5   1        8.26        7.92      1.31 o 
   3   5   1       14.65       13.69      1.69 o 
  -9   6   1        1.75        2.18      0.73 o 
  -8   6   1       65.32       75.68      8.23 o 
  -7   6   1       93.91      115.76     10.56 o 
  -6   6   1       45.70       49.06      3.48 o 
  -5   6   1       81.25       89.18      6.52 o 
  -4   6   1      345.73      368.91     17.08 o 
  -3   6   1      424.68      437.00     17.96 o 
  -2   6   1        0.30        0.69      0.40 o 
  -1   6   1       10.35       10.44      1.13 o 
   0   6   1       27.32       31.04      3.24 o 
   1   6   1      156.72      129.04      9.48 o 
   2   6   1       11.80       13.75      2.48 o 
  -8   7   1        8.52        7.31      1.54 o 
  -7   7   1       17.08       13.79      2.05 o 
  -6   7   1      299.57      253.29     23.57 o 
  -5   7   1       19.25       17.22      1.73 o 
  -4   7   1        7.39        7.51      0.96 o 
  -3   7   1       14.44       12.24      1.20 o 
  -2   7   1      108.02      105.65      6.49 o 
  -1   7   1       50.41       58.97      8.47 o 
   0   7   1        5.24        5.60      1.30 o 
  -8   8   1      113.14      116.94      9.18 o 
  -7   8   1       60.68       59.08      5.32 o 
  -6   8   1        6.69        6.55      1.40 o 
  -5   8   1        4.54        4.52      0.96 o 
  -4   8   1       81.56       92.96      8.34 o 
  -3   8   1       81.58       82.49      5.43 o 
  -2   8   1       12.29       14.81      1.72 o 
  -1   8   1        0.79        1.12      0.79 o 
  -6   9   1        5.40        5.10      1.34 o 
  -5   9   1       49.60       53.59      4.02 o 
  -4   9   1       31.74       40.40      3.29 o 
   2  -9   2        0.30       -0.08      0.62 o 
   3  -9   2        0.38        0.67      0.65 o 
   4  -9   2       68.22       83.67      5.74 o 
   5  -9   2       71.95       77.71     11.17 o 
   6  -9   2       67.88       76.38     10.89 o 
   0  -8   2       10.53        8.45      1.73 o 
   1  -8   2        0.69        0.68      0.72 o 
   2  -8   2      100.28       90.69      5.74 o 
   3  -8   2      160.47      176.62      8.67 o 
   4  -8   2       40.15       43.69      5.05 o 
   5  -8   2       54.60       54.89      6.01 o 
   6  -8   2       69.53       66.04      8.56 o 
   7  -8   2       53.84       54.95      4.93 o 
  -1  -7   2       11.82        8.81      1.66 o 
   0  -7   2       18.83       17.15      2.27 o 
   1  -7   2       93.18       93.84      9.32 o 
   2  -7   2      123.48      124.45      7.32 o 
   3  -7   2      101.01      105.19      5.41 o 
   4  -7   2       24.18       23.63      1.67 o 
   5  -7   2      264.82      240.70     13.65 o 
   6  -7   2        5.73        6.36      0.91 o 
   7  -7   2       24.39       29.72      4.16 o 
   8  -7   2       35.15       42.68      5.85 o 
  -3  -6   2       23.67       27.16      3.19 o 
  -2  -6   2      169.66      158.47     11.49 o 
  -1  -6   2       13.43       10.65      1.74 o 
   0  -6   2       22.04       23.57      2.19 o 
   1  -6   2      102.47      115.41      5.23 o 
   2  -6   2      889.73      924.26     37.46 o 
   3  -6   2      304.49      316.69     13.21 o 
   4  -6   2      217.97      234.97      9.92 o 
   5  -6   2       33.37       37.02      2.69 o 
   6  -6   2      136.36      151.50      7.81 o 
   7  -6   2       98.93      103.65      7.25 o 
   8  -6   2        7.51       10.03      1.70 o 
  -4  -5   2       63.66       68.96      6.25 o 
  -3  -5   2       11.43       10.88      1.44 o 
  -2  -5   2        0.35        0.85      0.62 o 
  -1  -5   2        1.76        1.20      0.52 o 
   0  -5   2      446.68      460.90     18.95 o 
   1  -5   2      166.95      164.22      7.03 o 
   2  -5   2       94.42      106.57      4.70 o 
   3  -5   2       69.17       64.25      3.02 o 
   4  -5   2       12.77       10.92      0.82 o 
   5  -5   2       10.90       11.31      0.92 o 
   6  -5   2       12.48       18.57      1.31 o 
   7  -5   2      310.17      300.57     20.05 o 
   8  -5   2       45.18       45.96      4.22 o 
  -5  -4   2       57.05       66.54      4.14 o 
  -4  -4   2       11.77       13.05      1.39 o 
  -3  -4   2       36.86       40.08      2.61 o 
  -2  -4   2       76.76       79.57      3.76 o 
  -1  -4   2       55.07       60.88      2.65 o 
   0  -4   2      589.50      642.10     23.87 o 
   1  -4   2      218.83      198.22      7.58 o 
   2  -4   2      227.07      214.61      8.16 o 
   3  -4   2      139.57      161.28      6.18 o 
   4  -4   2       10.35        8.14      0.73 o 
   5  -4   2      737.28      712.53     29.04 o 
   6  -4   2      160.25      178.51      8.26 o 
   7  -4   2        5.65        4.20      0.75 o 
   8  -4   2        7.77        7.52      1.26 o 
  -6  -3   2        2.57        3.88      1.05 o 
  -5  -3   2      245.61      274.83     13.34 o 
  -4  -3   2       89.34       99.02      5.33 o 
  -3  -3   2        1.02        1.26      0.53 o 
  -2  -3   2       41.10       46.42      2.10 o 
  -1  -3   2      976.25     1007.47     37.19 o 
   0  -3   2     1956.82     1927.06     77.60 o 
   1  -3   2      159.38      157.62      6.56 o 
   2  -3   2      151.64      150.12      5.72 o 
   3  -3   2     1537.11     1468.73     53.95 o 
   4  -3   2      330.03      302.08     12.49 o 
   5  -3   2        2.11        2.63      0.50 o 
   6  -3   2       29.68       29.12      2.03 o 
   7  -3   2       45.03       49.60      3.38 o 
   8  -3   2       23.29       22.17      2.30 o 
  -6  -2   2       28.40       31.41      2.79 o 
  -5  -2   2       38.05       43.81      2.79 o 
  -4  -2   2       19.83       23.27      1.47 o 
  -3  -2   2      195.04      194.06      8.19 o 
  -2  -2   2      686.16      702.73     26.05 o 
  -1  -2   2      151.28      163.01      6.20 o 
   0  -2   2     1056.81     1026.02     37.70 o 
   1  -2   2     3699.43     3542.79    141.34 o 
   2  -2   2      750.41      707.13     28.56 o 
   3  -2   2      129.97      132.29      5.66 o 
   4  -2   2      149.98      130.90      5.67 o 
   5  -2   2       12.41       10.74      1.02 o 
   6  -2   2      298.77      287.95     15.60 o 
   7  -2   2       23.30       22.45      2.80 o 
  -7  -1   2        7.59        5.84      1.53 o 
  -6  -1   2       78.95       80.74     12.79 o 
  -5  -1   2      127.49      140.89      7.06 o 
  -4  -1   2        4.83        4.68      0.59 o 
  -3  -1   2       40.75       51.03      2.18 o 
  -2  -1   2     2378.00     2368.70     86.89 o 
  -1  -1   2    11215.26    10763.86    428.16 o 
   0  -1   2        0.75        0.85      0.18 o 
   1  -1   2        0.59        0.84      0.20 o 
   2  -1   2      478.26      426.04     17.35 o 
   3  -1   2      994.49      990.80     39.54 o 
   4  -1   2      332.61      313.83     14.88 o 
   5  -1   2        8.74        7.50      0.93 o 
   6  -1   2      328.14      313.99     15.04 o 
   7  -1   2      104.69      117.33      6.38 o 
  -7   0   2        0.27        0.05      0.67 o 
  -6   0   2        0.93        0.86      0.57 o 
  -5   0   2        0.89        0.47      0.37 o 
  -4   0   2     1101.28     1071.39     39.49 o 
  -3   0   2     1508.97     1454.81     53.42 o 
  -2   0   2       55.12       55.54      2.23 o 
  -1   0   2     1123.26     1014.63     37.10 o 
   0   0   2      885.82      853.89     31.34 o 
   1   0   2     1153.55     1063.03     39.04 o 
   2   0   2       29.27       36.06      1.56 o 
   3   0   2      119.24      132.18      5.78 o 
   4   0   2      676.80      674.73     27.87 o 
   5   0   2      255.55      249.78     12.18 o 
   6   0   2       47.09       49.00      3.15 o 
  -8   1   2        2.45        1.57      0.94 o 
  -7   1   2       29.41       26.22      5.36 o 
  -6   1   2      201.28      217.70     10.46 o 
  -5   1   2      630.65      619.11     22.96 o 
  -4   1   2      326.50      351.44     13.12 o 
  -3   1   2       54.90       71.44      2.87 o 
  -2   1   2       10.83        9.52      0.65 o 
  -1   1   2      500.34      491.75     18.13 o 
   0   1   2       18.78       14.70      0.73 o 
   1   1   2      544.14      503.42     20.69 o 
   2   1   2       33.30       18.30      1.12 o 
   3   1   2      227.96      230.63      9.89 o 
   4   1   2       50.54       50.66      2.76 o 
   5   1   2      140.24      145.84     13.34 o 
   6   1   2      101.83      119.27      8.86 o 
  -8   2   2       90.91       94.07     11.06 o 
  -7   2   2       99.49      104.74      6.46 o 
  -6   2   2        5.10        5.51      0.69 o 
  -5   2   2       25.16       20.27      1.19 o 
  -4   2   2     1403.28     1435.79     58.39 o 
  -3   2   2       18.84       26.63      1.20 o 
  -2   2   2      113.87      123.85      5.16 o 
  -1   2   2      876.95      852.72     34.01 o 
   0   2   2      835.87      842.40     30.99 o 
   1   2   2       75.28       80.54      3.67 o 
   2   2   2      143.86      154.48      6.77 o 
   3   2   2      214.88      211.62      9.18 o 
   4   2   2      352.76      328.79     23.54 o 
   5   2   2        6.56        6.78      1.20 o 
  -9   3   2       33.95       36.78      4.11 o 
  -8   3   2        8.66        9.72      1.38 o 
  -7   3   2       82.64       91.66      4.96 o 
  -6   3   2      376.71      383.86     16.09 o 
  -5   3   2        0.67        0.53      0.32 o 
  -4   3   2       75.80       82.85      3.36 o 
  -3   3   2      543.86      531.61     19.68 o 
  -2   3   2      804.09      777.86     31.12 o 
  -1   3   2      304.83      300.34     12.29 o 
   0   3   2        2.90        2.17      0.35 o 
   1   3   2       58.18       56.33      2.77 o 
   2   3   2      236.50      244.67     10.54 o 
   3   3   2       22.45       23.34      2.32 o 
   4   3   2       10.50        8.83      2.85 o 
  -9   4   2       49.20       66.26      6.98 o 
  -8   4   2      122.85      135.57     13.61 o 
  -7   4   2        0.80        0.18      0.45 o 
  -6   4   2       43.75       51.32      2.65 o 
  -5   4   2      797.65      829.48     34.07 o 
  -4   4   2      736.14      727.69     26.87 o 
  -3   4   2       84.72       87.19      3.53 o 
  -2   4   2        3.25        1.48      0.38 o 
  -1   4   2      601.88      609.80     24.66 o 
   0   4   2      584.79      556.87     25.64 o 
   1   4   2      103.49      102.35      6.53 o 
   2   4   2        5.06        5.87      0.85 o 
   3   4   2      132.98      114.96      9.53 o 
  -9   5   2        1.17        1.08      0.58 o 
  -8   5   2       56.40       56.70      4.95 o 
  -7   5   2      148.80      167.06      8.42 o 
  -6   5   2       81.88       86.37      4.10 o 
  -5   5   2      215.16      225.83     10.83 o 
  -4   5   2      310.69      302.43     12.55 o 
  -3   5   2      728.37      711.88     28.64 o 
  -2   5   2       62.46       60.98      2.94 o 
  -1   5   2       87.09       89.38      4.11 o 
   0   5   2      150.64      152.01      7.63 o 
   1   5   2      169.76      178.69     17.95 o 
   2   5   2       83.32       76.62     10.98 o 
  -9   6   2       16.79       21.09      2.51 o 
  -8   6   2       15.97       15.74      2.01 o 
  -7   6   2       35.34       39.43      4.66 o 
  -6   6   2      152.99      172.65     13.82 o 
  -5   6   2      542.49      583.73     29.42 o 
  -4   6   2       44.44       45.48      2.73 o 
  -3   6   2       14.34       14.77      1.12 o 
  -2   6   2       28.87       36.20      2.05 o 
  -1   6   2      169.39      185.59     10.82 o 
   0   6   2       97.71       82.70      7.21 o 
   1   6   2       14.97       15.97      2.79 o 
  -8   7   2       52.56       61.17      5.44 o 
  -7   7   2      319.51      284.91     19.47 o 
  -6   7   2       60.91       67.82      7.32 o 
  -5   7   2       16.60       16.27      2.13 o 
  -4   7   2        0.93        0.89      0.42 o 
  -3   7   2      191.19      181.24     18.15 o 
  -2   7   2       35.34       33.28      4.16 o 
  -1   7   2       23.82       27.24      3.48 o 
   0   7   2       64.34       75.88     10.38 o 
  -7   8   2       22.09       21.12      3.69 o 
  -6   8   2       30.45       29.54      4.70 o 
  -5   8   2       16.01       13.53      1.58 o 
  -4   8   2       16.67       13.91      1.60 o 
  -3   8   2       51.89       53.20      6.72 o 
  -2   8   2      106.61      115.54      7.22 o 
   2  -9   3        3.72        2.43      0.83 o 
   3  -9   3       37.80       45.67      3.52 o 
   4  -9   3       23.07       26.35      2.38 o 
   5  -9   3        2.72        1.65      0.64 o 
   6  -9   3       21.05       24.48      2.76 o 
   0  -8   3       28.94       24.73      2.97 o 
   1  -8   3      103.73      105.63      6.99 o 
   2  -8   3        1.38        1.10      0.61 o 
   3  -8   3        0.15        0.05      0.40 o 
   4  -8   3       53.30       51.68      4.36 o 
   5  -8   3      213.24      178.16     14.36 o 
   6  -8   3        7.60        8.06      1.13 o 
   7  -8   3        3.09        4.35      0.99 o 
  -2  -7   3       63.69       66.48      8.04 o 
  -1  -7   3       92.02       82.89      6.79 o 
   0  -7   3       25.87       29.55      7.23 o 
   1  -7   3        0.32        0.34      0.48 o 
   2  -7   3       97.22      103.59      4.85 o 
   3  -7   3      283.61      303.68     13.07 o 
   4  -7   3        0.89        1.46      0.51 o 
   5  -7   3      142.03      135.55      7.73 o 
   6  -7   3       42.74       48.86      4.50 o 
   7  -7   3       14.41       18.03      2.23 o 
   8  -7   3        4.45        3.49      0.96 o 
  -3  -6   3       46.76       47.35      3.69 o 
  -2  -6   3      183.03      167.50      9.92 o 
  -1  -6   3        1.38        1.48      0.57 o 
   0  -6   3      129.79      134.73      6.76 o 
   1  -6   3      126.74      136.61      6.09 o 
   2  -6   3       86.88       89.71      4.16 o 
   3  -6   3      347.75      368.07     21.57 o 
   4  -6   3       15.36       13.91      1.21 o 
   5  -6   3      178.78      193.80     10.19 o 
   6  -6   3       40.22       41.00      3.50 o 
   7  -6   3       63.31       62.91      7.48 o 
   8  -6   3       91.86       81.30      6.99 o 
  -4  -5   3        0.10       -0.08      0.46 o 
  -3  -5   3        9.25        8.61      1.29 o 
  -2  -5   3      654.38      622.79     33.19 o 
  -1  -5   3       14.78       14.32      1.25 o 
   0  -5   3       13.93       15.31      1.06 o 
   1  -5   3       83.38       77.85      3.60 o 
   2  -5   3      693.76      674.62     27.32 o 
   3  -5   3      318.36      296.26     13.80 o 
   4  -5   3        4.71        4.99      0.72 o 
   5  -5   3      285.47      304.80     14.22 o 
   6  -5   3      438.49      469.38     27.56 o 
   7  -5   3       77.15       57.45      6.03 o 
   8  -5   3        2.29        2.30      0.94 o 
  -5  -4   3       29.10       37.86      2.70 o 
  -4  -4   3      112.99      120.67     10.40 o 
  -3  -4   3       19.15       21.02      1.43 o 
  -2  -4   3       11.73       14.03      1.04 o 
  -1  -4   3       64.65       67.30      2.88 o 
   0  -4   3      315.33      301.74     11.44 o 
   1  -4   3        0.62        2.91      0.45 o 
   2  -4   3       94.16       93.95      4.14 o 
   3  -4   3      425.84      413.57     15.83 o 
   4  -4   3     1297.81     1350.80     54.71 o 
   5  -4   3      149.66      153.06      6.66 o 
   6  -4   3        1.08        0.81      0.43 o 
   7  -4   3       34.57       39.08      2.92 o 
   8  -4   3       24.84       19.55      2.37 o 
  -6  -3   3       24.93       27.41      2.66 o 
  -5  -3   3       54.70       58.71      3.54 o 
  -4  -3   3        1.73        1.44      0.57 o 
  -3  -3   3      177.43      196.00      8.31 o 
  -2  -3   3       49.61       44.71      2.26 o 
  -1  -3   3       20.23       23.15      1.14 o 
   0  -3   3       88.92       90.60      3.61 o 
   1  -3   3      747.35      691.87     27.91 o 
   2  -3   3     1855.59     1886.22     75.34 o 
   3  -3   3        0.55        1.49      0.38 o 
   4  -3   3       67.56       70.36      3.97 o 
   5  -3   3      101.53      109.06      5.23 o 
   6  -3   3       91.96       84.95      4.65 o 
   7  -3   3        3.28        3.82      1.05 o 
  -6  -2   3       21.63       20.55      3.29 o 
  -5  -2   3      223.05      255.36     17.00 o 
  -4  -2   3        0.54        0.45      0.38 o 
  -3  -2   3       17.40       17.83      1.38 o 
  -2  -2   3      113.65      109.72      4.76 o 
  -1  -2   3     2716.64     2654.70    117.00 o 
   0  -2   3      177.60      165.05      6.27 o 
   1  -2   3      205.84      212.05      8.00 o 
   2  -2   3      113.25      107.34      4.19 o 
   3  -2   3      811.75      714.95     28.94 o 
   4  -2   3      331.47      337.81     14.01 o 
   5  -2   3      230.79      215.85     10.57 o 
   6  -2   3       68.74       68.87      3.98 o 
   7  -2   3       94.53      104.54      8.68 o 
  -7  -1   3       70.20       76.26      6.75 o 
  -6  -1   3       89.18      103.65     11.81 o 
  -5  -1   3        3.52        3.14      0.56 o 
  -4  -1   3       35.80       32.92      1.77 o 
  -3  -1   3     1233.90     1215.34     44.73 o 
  -2  -1   3      969.73      975.06     39.14 o 
  -1  -1   3     1499.42     1530.23     56.14 o 
   0  -1   3     2051.73     2139.95     78.49 o 
   1  -1   3      427.06      388.27     14.40 o 
   2  -1   3      771.41      780.83     28.76 o 
   3  -1   3      147.68      139.91      6.00 o 
   4  -1   3      243.67      232.85     11.25 o 
   5  -1   3       49.44       50.65      3.07 o 
   6  -1   3       25.68       27.21      2.11 o 
   7  -1   3       53.52       57.08      3.67 o 
  -8   0   3       10.60       10.15      1.97 o 
  -7   0   3       39.54       28.38      4.25 o 
  -6   0   3      443.91      486.48     24.53 o 
  -5   0   3      628.87      610.25     24.84 o 
  -4   0   3      293.37      286.77     10.85 o 
  -3   0   3       22.31       25.39      2.20 o 
  -2   0   3        7.96        4.87      0.40 o 
  -1   0   3     5636.48     5137.31    187.90 o 
   0   0   3      162.03      187.38      7.05 o 
   1   0   3      131.69      135.67      5.19 o 
   2   0   3     1605.80     1594.59     58.32 o 
   3   0   3      628.61      627.30     25.93 o 
   4   0   3        0.33       -0.30      0.35 o 
   5   0   3       20.20       17.03      1.53 o 
   6   0   3       80.86       88.47      5.55 o 
  -8   1   3      149.70      133.11     10.62 o 
  -7   1   3       45.60       45.67      4.83 o 
  -6   1   3      255.90      252.62     12.11 o 
  -5   1   3       65.71       66.84      4.52 o 
  -4   1   3      621.50      628.77     25.56 o 
  -3   1   3      508.44      449.30     18.52 o 
  -2   1   3       49.32       62.84      2.51 o 
  -1   1   3      391.35      387.44     14.38 o 
   0   1   3     2528.78     2468.18     90.27 o 
   1   1   3     2058.92     1992.55     81.03 o 
   2   1   3       27.88       24.37      1.42 o 
   3   1   3       39.37       40.22      2.19 o 
   4   1   3       49.90       55.71      3.37 o 
   5   1   3      110.35      102.68      6.57 o 
  -8   2   3       53.67       48.98      3.67 o 
  -7   2   3       32.08       30.49      2.11 o 
  -6   2   3      287.22      281.31     11.92 o 
  -5   2   3       43.37       39.33      2.05 o 
  -4   2   3       18.87       19.69      1.17 o 
  -3   2   3       46.45       39.10      1.70 o 
  -2   2   3     2501.64     2510.19     91.45 o 
  -1   2   3      671.60      686.22     25.23 o 
   0   2   3      168.27      169.16      7.24 o 
   1   2   3      544.26      540.70     22.39 o 
   2   2   3      294.00      280.46     11.89 o 
   3   2   3       63.64       60.74      3.11 o 
   4   2   3       21.42       20.07      2.68 o 
   5   2   3       49.29       53.09      4.99 o 
  -9   3   3       16.35       17.72      1.99 o 
  -8   3   3       95.71      100.40      6.37 o 
  -7   3   3       88.48       96.16      4.53 o 
  -6   3   3        7.69        8.59      0.84 o 
  -5   3   3        2.06        2.47      0.47 o 
  -4   3   3      652.19      604.02     24.78 o 
  -3   3   3      102.15      101.69      4.06 o 
  -2   3   3      245.31      256.53     10.55 o 
  -1   3   3      525.24      511.94     20.66 o 
   0   3   3      939.75      868.01     39.54 o 
   1   3   3        0.58        0.58      0.40 o 
   2   3   3       33.24       33.12      2.23 o 
   3   3   3       65.31       60.26      5.59 o 
   4   3   3      112.48      105.52      8.39 o 
  -9   4   3       28.57       32.41      4.14 o 
  -8   4   3       19.78       22.99      2.21 o 
  -7   4   3       82.40       87.05      4.75 o 
  -6   4   3       12.66       14.25      1.08 o 
  -5   4   3        3.23        3.35      0.50 o 
  -4   4   3       35.04       33.82      2.07 o 
  -3   4   3      667.56      612.88     24.60 o 
  -2   4   3      703.83      680.11     27.41 o 
  -1   4   3       30.65       30.80      1.70 o 
   0   4   3       18.53       17.70      1.44 o 
   1   4   3        0.38       -0.01      0.42 o 
   2   4   3      103.27       99.48      8.91 o 
   3   4   3       40.45       43.46      3.56 o 
  -9   5   3      140.18      179.92     12.48 o 
  -8   5   3      143.18      150.14     12.80 o 
  -7   5   3        3.97        3.12      0.78 o 
  -6   5   3      221.91      222.89     10.79 o 
  -5   5   3      818.39      867.55     39.62 o 
  -4   5   3      690.45      671.25     30.95 o 
  -3   5   3        2.93        2.13      0.48 o 
  -2   5   3       27.28       27.02      1.61 o 
  -1   5   3        1.09        1.66      0.56 o 
   0   5   3      412.18      395.51     23.85 o 
   1   5   3        0.17        0.15      0.45 o 
   2   5   3        3.19        2.32      0.69 o 
  -9   6   3       26.35       34.07      2.97 o 
  -8   6   3       26.37       33.80      5.28 o 
  -7   6   3      180.18      209.14     11.77 o 
  -6   6   3        6.18        7.08      0.94 o 
  -5   6   3       72.02       65.10      5.34 o 
  -4   6   3       97.03       88.52      5.42 o 
  -3   6   3      163.15      173.42     11.13 o 
  -2   6   3       17.25       20.52      1.66 o 
  -1   6   3       10.63        9.19      1.10 o 
   0   6   3       78.24       86.35      9.13 o 
   1   6   3       71.49       75.85      6.69 o 
  -8   7   3        7.19        7.56      1.55 o 
  -7   7   3        0.23        0.29      0.49 o 
  -6   7   3       25.67       25.42      1.94 o 
  -5   7   3      276.47      237.52     13.29 o 
  -4   7   3       38.90       41.16      5.32 o 
  -3   7   3        5.97        6.58      1.08 o 
  -2   7   3       21.05       25.92      3.50 o 
  -1   7   3      103.78      133.82      8.24 o 
  -7   8   3       50.20       45.46      4.41 o 
  -6   8   3       64.78       58.52      4.20 o 
  -5   8   3       37.32       33.69      2.79 o 
  -4   8   3       36.81       41.97      4.23 o 
  -3   8   3       63.88       68.69      6.95 o 
   2  -9   4       28.56       31.28      2.73 o 
   3  -9   4       18.08       18.49      2.41 o 
   4  -9   4        4.96        4.31      0.92 o 
   5  -9   4       57.37       58.41      5.06 o 
   0  -8   4       33.94       38.20      5.29 o 
   1  -8   4       27.38       24.30      2.26 o 
   2  -8   4        0.93        1.31      0.62 o 
   3  -8   4       62.27       62.53      4.19 o 
   4  -8   4       73.19       71.72      4.66 o 
   5  -8   4        7.88        8.74      1.94 o 
   6  -8   4       15.80       22.17      2.05 o 
   7  -8   4       15.58       19.14      3.11 o 
  -2  -7   4        2.23        2.08      1.40 o 
  -1  -7   4        0.18       -0.33      0.43 o 
   0  -7   4       44.99       42.22      3.71 o 
   1  -7   4      172.27      162.66     10.96 o 
   2  -7   4       18.73       19.90      1.41 o 
   3  -7   4        3.58        2.78      0.62 o 
   4  -7   4       23.44       24.40      1.81 o 
   5  -7   4       70.84       81.06      4.48 o 
   6  -7   4       11.41       13.61      1.56 o 
   7  -7   4        5.97        7.47      1.48 o 
  -3  -6   4        2.55        1.87      0.74 o 
  -2  -6   4      121.07      128.99      9.40 o 
  -1  -6   4       48.72       47.26      2.91 o 
   0  -6   4        1.97        1.41      0.52 o 
   1  -6   4       27.02       31.11      1.79 o 
   2  -6   4      204.13      220.17      9.37 o 
   3  -6   4      124.12      121.78      6.98 o 
   4  -6   4       68.16       67.74      3.77 o 
   5  -6   4        0.43        0.07      0.40 o 
   6  -6   4      317.78      338.69     23.59 o 
   7  -6   4       80.67       78.24      7.88 o 
  -4  -5   4       27.15       30.56      4.73 o 
  -3  -5   4       67.43       69.22      7.02 o 
  -2  -5   4      142.87      139.96      7.05 o 
  -1  -5   4        7.48        6.81      0.88 o 
   0  -5   4       47.33       43.86      2.59 o 
   1  -5   4      321.72      316.53     13.17 o 
   2  -5   4       48.68       46.14      2.33 o 
   3  -5   4      111.39      111.35      5.61 o 
   4  -5   4      165.07      170.75      8.29 o 
   5  -5   4       31.29       36.57      2.34 o 
   6  -5   4       90.44       94.95      8.43 o 
   7  -5   4       10.80       11.83      2.37 o 
  -5  -4   4       15.60       18.60      1.93 o 
  -4  -4   4       14.93       17.02      2.28 o 
  -3  -4   4       71.54       76.81      5.27 o 
  -2  -4   4      297.09      290.37     13.47 o 
  -1  -4   4       78.37       80.60      4.18 o 
   0  -4   4        7.24        6.87      0.66 o 
   1  -4   4     1044.93     1059.08     42.67 o 
   2  -4   4     1650.41     1554.52     62.25 o 
   3  -4   4        0.54        0.73      0.34 o 
   4  -4   4        6.64        6.99      0.74 o 
   5  -4   4       91.17       93.62      4.43 o 
   6  -4   4      330.11      329.83     29.88 o 
   7  -4   4       36.11       32.85      2.34 o 
  -6  -3   4        7.37        7.97      1.39 o 
  -5  -3   4       50.57       58.94      3.51 o 
  -4  -3   4      116.38      139.16      8.09 o 
  -3  -3   4       63.63       67.43      3.42 o 
  -2  -3   4       40.06       46.04      3.23 o 
  -1  -3   4      922.52      976.89     42.14 o 
   0  -3   4     2571.87     2619.38     98.84 o 
   1  -3   4      571.81      552.23     22.36 o 
   2  -3   4       42.47       47.46      2.04 o 
   3  -3   4       44.72       58.20      2.80 o 
   4  -3   4      318.02      326.26     13.59 o 
   5  -3   4      493.15      469.32     22.48 o 
   6  -3   4      108.81      100.75      5.43 o 
   7  -3   4       21.43       25.57      2.97 o 
  -6  -2   4       25.83       33.66      5.23 o 
  -5  -2   4        0.42        0.56      0.45 o 
  -4  -2   4       28.79       34.42      1.92 o 
  -3  -2   4     1032.59     1025.74     41.40 o 
  -2  -2   4     1106.84     1089.05     48.23 o 
  -1  -2   4      259.12      266.69     10.08 o 
   0  -2   4       41.45       44.33      1.90 o 
   1  -2   4      202.90      163.97      6.29 o 
   2  -2   4      397.31      388.40     14.51 o 
   3  -2   4       39.50       41.57      2.13 o 
   4  -2   4      212.15      203.24     11.74 o 
   5  -2   4      580.08      525.79     24.77 o 
   6  -2   4      130.81      127.71      6.77 o 
   7  -2   4        0.17        0.25      0.47 o 
  -7  -1   4       12.54       12.23      2.41 o 
  -6  -1   4        1.65        1.48      0.59 o 
  -5  -1   4      292.63      299.86     14.24 o 
  -4  -1   4      254.05      240.10     10.08 o 
  -3  -1   4      101.08      104.18      4.57 o 
  -2  -1   4      170.82      173.27      6.64 o 
  -1  -1   4     1509.35     1466.01     53.87 o 
   0  -1   4        4.21        7.22      0.53 o 
   1  -1   4      248.49      264.22      9.96 o 
   2  -1   4      228.19      223.70      8.51 o 
   3  -1   4     1222.30     1169.75     53.77 o 
   4  -1   4      456.89      428.40     20.21 o 
   5  -1   4        0.57        0.52      0.46 o 
   6  -1   4        3.87        2.73      0.70 o 
  -8   0   4        4.73        3.67      1.22 o 
  -7   0   4        6.93        7.89      1.07 o 
  -6   0   4      167.09      168.87      8.34 o 
  -5   0   4       35.06       33.73      2.12 o 
  -4   0   4      143.02      146.97      5.76 o 
  -3   0   4      452.00      453.52     16.85 o 
  -2   0   4       18.92       23.00      1.09 o 
  -1   0   4      106.63      101.09      3.94 o 
   0   0   4       94.92       80.71      3.51 o 
   1   0   4      127.64      102.21      4.04 o 
   2   0   4      373.40      346.60     16.41 o 
   3   0   4      113.12      116.51      6.03 o 
   4   0   4      188.07      172.44      8.72 o 
   5   0   4       60.37       62.05      6.27 o 
   6   0   4       13.52       18.18      1.85 o 
  -8   1   4       33.21       26.31      3.20 o 
  -7   1   4       99.69       93.58      6.00 o 
  -6   1   4      163.04      147.28      7.35 o 
  -5   1   4      957.72      930.13     42.43 o 
  -4   1   4       71.11       72.41      3.37 o 
  -3   1   4       71.79       79.29      3.59 o 
  -2   1   4       29.84       19.96      1.08 o 
  -1   1   4      646.84      660.93     24.48 o 
   0   1   4      238.73      241.48      9.11 o 
   1   1   4       14.59       21.92      1.32 o 
   2   1   4      490.07      493.25     20.58 o 
   3   1   4      338.85      337.62     17.53 o 
   4   1   4       22.87       21.36      2.67 o 
   5   1   4        1.72        1.78      0.68 o 
  -8   2   4       23.63       21.44      2.09 o 
  -7   2   4       28.08       27.76      2.69 o 
  -6   2   4       55.95       58.76      3.32 o 
  -5   2   4      499.93      522.07     21.61 o 
  -4   2   4      625.74      596.43     24.59 o 
  -3   2   4       23.45       15.31      0.84 o 
  -2   2   4       27.89       27.30      1.31 o 
  -1   2   4       75.62       74.46      3.03 o 
   0   2   4     1191.52     1211.95     44.44 o 
   1   2   4      300.71      286.07     14.27 o 
   2   2   4       10.63        6.86      0.90 o 
   3   2   4        9.58        8.38      1.24 o 
   4   2   4       10.65       12.42      1.64 o 
  -9   3   4       10.76       10.49      1.48 o 
  -8   3   4       21.65       15.57      1.69 o 
  -7   3   4      166.07      178.68     14.37 o 
  -6   3   4      821.37      843.41     39.26 o 
  -5   3   4      446.34      432.32     18.05 o 
  -4   3   4        8.84        8.86      0.78 o 
  -3   3   4       17.24       26.21      1.63 o 
  -2   3   4     1921.48     1980.80     78.72 o 
  -1   3   4      616.93      585.40     26.86 o 
   0   3   4        8.15        8.11      0.93 o 
   1   3   4        4.34        5.70      0.81 o 
   2   3   4      153.24      163.62     14.95 o 
   3   3   4      113.88       97.31      7.76 o 
  -9   4   4       17.63       15.95      2.63 o 
  -8   4   4       53.26       53.42      6.11 o 
  -7   4   4      236.06      260.53     17.36 o 
  -6   4   4       78.03       75.45      4.14 o 
  -5   4   4      214.97      217.09     10.31 o 
  -4   4   4      416.77      419.97     19.42 o 
  -3   4   4        5.51        3.61      0.54 o 
  -2   4   4       22.40       23.51      1.42 o 
  -1   4   4      238.75      237.38     11.34 o 
   0   4   4      364.84      363.43     17.08 o 
   1   4   4       14.71       16.57      1.46 o 
   2   4   4        3.78        3.90      0.78 o 
  -9   5   4        8.45        9.11      1.73 o 
  -8   5   4       16.42       21.26      2.08 o 
  -7   5   4      291.79      315.66     24.42 o 
  -6   5   4      110.10      110.08      5.78 o 
  -5   5   4        9.85       10.12      1.08 o 
  -4   5   4        4.42        4.81      0.75 o 
  -3   5   4      132.17      139.38      6.66 o 
  -2   5   4      318.65      314.22     17.53 o 
  -1   5   4       23.21       24.25      1.85 o 
   0   5   4       71.04       65.87      4.24 o 
   1   5   4       82.83       90.73      7.71 o 
  -8   6   4      141.62      165.43     12.55 o 
  -7   6   4       12.78       13.12      1.33 o 
  -6   6   4      134.26      123.91      8.45 o 
  -5   6   4       68.85       62.74      3.92 o 
  -4   6   4      234.48      201.84     11.28 o 
  -3   6   4       12.28       14.86      2.48 o 
  -2   6   4       21.04       22.49      3.00 o 
  -1   6   4       94.98       98.05      7.86 o 
   0   6   4       39.56       45.28      5.06 o 
  -8   7   4        2.16        3.62      0.94 o 
  -7   7   4       37.01       36.25      2.60 o 
  -6   7   4        3.12        4.69      0.80 o 
  -5   7   4        0.48        0.44      0.42 o 
  -4   7   4       86.77       70.67      6.04 o 
  -3   7   4      112.29       97.42      7.86 o 
  -2   7   4        1.55        2.18      0.69 o 
  -6   8   4       69.45       70.99      4.92 o 
  -5   8   4       64.48       63.15      5.69 o 
   3  -9   5       21.73       24.20      2.80 o 
   4  -9   5       32.44       35.27      4.30 o 
   5  -9   5       22.88       28.93      5.24 o 
   0  -8   5       28.31       28.34      2.68 o 
   1  -8   5      100.92      100.79      5.53 o 
   2  -8   5       17.05       15.80      1.72 o 
   3  -8   5        4.74        3.97      1.12 o 
   4  -8   5      152.48      150.61     12.43 o 
   5  -8   5       91.81       89.52      5.65 o 
   6  -8   5       20.62       28.30      3.01 o 
  -2  -7   5        1.50        0.45      0.60 o 
  -1  -7   5      105.09      105.23      5.68 o 
   0  -7   5       84.48       76.19      4.31 o 
   1  -7   5       17.18       14.40      1.38 o 
   2  -7   5       17.44       17.61      1.51 o 
   3  -7   5        4.86        4.43      0.72 o 
   4  -7   5      356.61      327.54     17.61 o 
   5  -7   5       56.36       58.36      4.63 o 
   6  -7   5       46.83       50.14      5.14 o 
   7  -7   5       26.19       32.74      5.26 o 
  -3  -6   5       97.03       95.13      7.68 o 
  -2  -6   5        1.87        2.00      0.60 o 
  -1  -6   5       20.53       20.53      1.66 o 
   0  -6   5       29.23       27.68      1.95 o 
   1  -6   5       73.00       67.11      3.68 o 
   2  -6   5       31.25       34.82      1.95 o 
   3  -6   5       21.85       21.19      1.59 o 
   4  -6   5      562.96      527.50     28.30 o 
   5  -6   5      182.56      196.24     10.98 o 
   6  -6   5        8.83        6.74      0.98 o 
   7  -6   5        4.27        3.48      0.92 o 
  -4  -5   5        0.16        0.23      0.49 o 
  -3  -5   5       19.37       18.02      2.19 o 
  -2  -5   5      108.56      106.37      5.57 o 
  -1  -5   5       92.05       91.72      4.83 o 
   0  -5   5      189.40      200.94      9.58 o 
   1  -5   5       11.85       10.34      0.86 o 
   2  -5   5      739.58      718.23     29.16 o 
   3  -5   5      838.32      860.94     39.08 o 
   4  -5   5       34.93       35.27      2.25 o 
   5  -5   5       86.61       91.05      5.96 o 
   6  -5   5       43.14       42.68      5.35 o 
   7  -5   5       52.37       54.76      9.62 o 
  -5  -4   5        6.89        5.15      1.34 o 
  -4  -4   5       51.66       50.50      6.29 o 
  -3  -4   5       18.62       17.18      1.40 o 
  -2  -4   5        8.09        7.81      0.93 o 
  -1  -4   5       62.08       63.67      3.44 o 
   0  -4   5      115.49      101.96      5.74 o 
   1  -4   5      783.08      763.96     30.89 o 
   2  -4   5       95.63       86.97      3.94 o 
   3  -4   5       19.00       20.38      1.50 o 
   4  -4   5       34.89       34.35      2.21 o 
   5  -4   5        0.60        0.92      0.60 o 
   6  -4   5       12.92       12.46      1.59 o 
   7  -4   5       65.74       60.03      6.12 o 
  -6  -3   5      132.02      175.81     19.02 o 
  -5  -3   5        5.73        6.88      1.70 o 
  -4  -3   5       11.84       12.05      1.03 o 
  -3  -3   5       72.77       74.68      3.55 o 
  -2  -3   5      457.78      441.52     18.11 o 
  -1  -3   5      315.77      300.25     14.04 o 
   0  -3   5        0.82        0.55      0.27 o 
   1  -3   5      383.87      394.41     16.06 o 
   2  -3   5      611.80      597.01     25.42 o 
   3  -3   5        0.56        1.16      0.93 o 
   4  -3   5      138.02      129.60      7.26 o 
   5  -3   5      201.09      193.99     16.55 o 
   6  -3   5      107.24       97.80      5.46 o 
  -6  -2   5       17.23       19.96      1.73 o 
  -5  -2   5       66.35       72.14      4.81 o 
  -4  -2   5      153.78      153.24      6.69 o 
  -3  -2   5      207.69      210.36      8.93 o 
  -2  -2   5      144.77      155.55      6.64 o 
  -1  -2   5       33.72       25.87      1.27 o 
   0  -2   5      977.15     1000.49     40.85 o 
   1  -2   5      123.26      129.72      5.09 o 
   2  -2   5       35.77       33.09      1.77 o 
   3  -2   5      234.00      221.23     10.74 o 
   4  -2   5        1.09        1.00      0.49 o 
   5  -2   5      160.17      146.08     10.47 o 
   6  -2   5       24.39       25.15      2.06 o 
  -7  -1   5      236.30      296.79     24.52 o 
  -6  -1   5      232.59      217.88     10.61 o 
  -5  -1   5       10.88       10.34      1.09 o 
  -4  -1   5       49.77       54.06      2.67 o 
  -3  -1   5      307.85      291.30     13.69 o 
  -2  -1   5     2896.29     2956.50    108.38 o 
  -1  -1   5        5.11        5.17      0.51 o 
   0  -1   5      104.19      112.41      4.45 o 
   1  -1   5      524.04      529.31     19.69 o 
   2  -1   5      444.80      446.11     18.33 o 
   3  -1   5      101.40      104.20      5.47 o 
   4  -1   5        0.64        0.37      0.45 o 
   5  -1   5      194.30      185.46     13.80 o 
   6  -1   5       31.26       34.88      2.68 o 
  -8   0   5       50.94       64.40     10.68 o 
  -7   0   5       98.84       88.57      7.62 o 
  -6   0   5        7.94        5.43      0.78 o 
  -5   0   5       84.86       80.48      4.33 o 
  -4   0   5       37.73       33.08      2.53 o 
  -3   0   5       20.18       25.60      1.79 o 
  -2   0   5     1693.82     1783.63     65.28 o 
  -1   0   5     1229.80     1286.31     47.36 o 
   0   0   5      378.82      390.41     14.53 o 
   1   0   5       37.50       43.48      1.96 o 
   2   0   5      410.16      414.29     17.27 o 
   3   0   5      532.88      498.14     23.55 o 
   4   0   5       68.63       65.89      5.60 o 
   5   0   5        0.24        0.48      0.51 o 
  -8   1   5       36.86       37.33      4.44 o 
  -7   1   5       46.40       38.45      2.53 o 
  -6   1   5       12.31       10.06      1.07 o 
  -5   1   5        5.06        7.16      1.50 o 
  -4   1   5      196.08      201.04      9.97 o 
  -3   1   5     1467.78     1501.72     61.16 o 
  -2   1   5      379.70      401.27     15.01 o 
  -1   1   5       11.67       12.99      0.88 o 
   0   1   5      591.68      571.71     23.62 o 
   1   1   5      331.98      312.54     13.22 o 
   2   1   5      151.13      157.92      7.03 o 
   3   1   5        0.39        0.25      0.43 o 
   4   1   5       32.80       30.25      2.70 o 
  -8   2   5        7.11        5.85      0.90 o 
  -7   2   5       32.23       26.30      1.94 o 
  -6   2   5        1.16        1.66      0.52 o 
  -5   2   5      702.22      720.80     29.61 o 
  -4   2   5       90.32       99.77      4.52 o 
  -3   2   5       50.05       57.53      2.76 o 
  -2   2   5      525.43      509.38     20.64 o 
  -1   2   5      303.57      308.16     12.67 o 
   0   2   5        2.91        2.39      0.57 o 
   1   2   5        5.73        6.70      0.89 o 
   2   2   5      133.04      126.92     10.06 o 
   3   2   5      147.23      118.35     10.15 o 
   4   2   5       14.64       14.41      1.82 o 
  -9   3   5       10.77       12.94      1.65 o 
  -8   3   5       13.55       14.40      1.67 o 
  -7   3   5       31.13       33.96      2.37 o 
  -6   3   5        1.45        1.42      0.45 o 
  -5   3   5      107.19      111.47      5.09 o 
  -4   3   5      584.89      566.45     25.79 o 
  -3   3   5      156.21      138.71      6.81 o 
  -2   3   5       14.92       16.16      1.09 o 
  -1   3   5        4.39        6.36      0.84 o 
   0   3   5       34.35       37.67      2.40 o 
   1   3   5      163.66      155.31      7.79 o 
   2   3   5       14.34       14.15      2.14 o 
   3   3   5       25.99       30.46      8.55 o 
  -9   4   5       34.65       27.57      3.16 o 
  -8   4   5       15.24       17.99      3.00 o 
  -7   4   5       11.10       11.71      1.24 o 
  -6   4   5      658.29      648.24     29.70 o 
  -5   4   5      183.35      178.34      8.71 o 
  -4   4   5       14.43       13.63      1.21 o 
  -3   4   5        9.46       11.06      1.18 o 
  -2   4   5      153.72      166.53      8.21 o 
  -1   4   5      351.88      348.36     16.37 o 
   0   4   5       24.94       22.41      1.78 o 
   1   4   5       28.98       28.52      2.14 o 
   2   4   5       68.06       70.16      8.50 o 
  -8   5   5      178.65      233.46     13.14 o 
  -7   5   5       12.97       14.56      1.40 o 
  -6   5   5       14.84       14.46      1.33 o 
  -5   5   5       37.18       33.44      2.60 o 
  -4   5   5      257.09      250.82     13.51 o 
  -3   5   5       57.55       63.24      3.58 o 
  -2   5   5        2.08        1.76      0.58 o 
  -1   5   5      157.24      155.44     10.43 o 
   0   5   5       62.33       60.96      3.76 o 
   1   5   5        6.40        6.25      1.01 o 
  -8   6   5       21.81       26.71      2.10 o 
  -7   6   5       18.05       17.98      1.63 o 
  -6   6   5       80.13       72.10      4.41 o 
  -5   6   5       17.58       14.94      1.52 o 
  -4   6   5      109.23       98.12     11.72 o 
  -3   6   5      154.45      149.06     20.33 o 
  -2   6   5       42.68       52.32      6.32 o 
  -1   6   5        1.86        1.82      0.63 o 
  -7   7   5        1.13        0.35      0.44 o 
  -6   7   5       23.32       22.88      1.87 o 
  -5   7   5      116.02      106.95      6.66 o 
  -4   7   5      170.60      151.73     16.09 o 
  -3   7   5        5.79        5.00      1.07 o 
   0  -8   6       46.97       50.27      3.31 o 
   1  -8   6       16.51       14.90      1.50 o 
   2  -8   6       10.69       10.33      1.42 o 
   3  -8   6        0.81        0.68      0.52 o 
   4  -8   6       15.43       18.56      1.76 o 
   5  -8   6        0.19        0.07      0.45 o 
  -2  -7   6        0.16        0.35      0.50 o 
  -1  -7   6        7.75        6.59      0.97 o 
   0  -7   6       47.00       43.73      2.83 o 
   1  -7   6      130.09      122.35      8.56 o 
   2  -7   6       17.90       14.80      1.62 o 
   3  -7   6      195.58      177.54     18.04 o 
   4  -7   6       89.71       74.46      4.83 o 
   5  -7   6      241.16      249.20     13.81 o 
   6  -7   6       67.99       76.52      7.55 o 
  -3  -6   6       78.26       79.55      4.52 o 
  -2  -6   6        0.14       -0.05      0.43 o 
  -1  -6   6      105.13       99.61      5.29 o 
   0  -6   6       63.80       62.56      3.97 o 
   1  -6   6        4.73        4.60      0.76 o 
   2  -6   6       98.86       91.33      5.81 o 
   3  -6   6       44.36       43.19      2.70 o 
   4  -6   6      161.47      143.78     10.03 o 
   5  -6   6       66.14       61.25      6.83 o 
   6  -6   6       11.14       11.74      1.56 o 
  -4  -5   6       14.07       15.06      1.43 o 
  -3  -5   6      227.14      210.83     10.21 o 
  -2  -5   6        5.05        5.29      0.85 o 
  -1  -5   6        2.95        3.18      0.66 o 
   0  -5   6      188.07      196.68      9.37 o 
   1  -5   6      441.88      443.11     18.26 o 
   2  -5   6       58.11       53.81      3.10 o 
   3  -5   6       35.77       35.31      2.30 o 
   4  -5   6      133.31      124.75      6.38 o 
   5  -5   6      141.50      149.96     11.75 o 
   6  -5   6       24.51       21.90      2.34 o 
  -5  -4   6       11.41       12.50      2.05 o 
  -4  -4   6        7.68        7.97      1.37 o 
  -3  -4   6       21.52       18.01      1.69 o 
  -2  -4   6      289.88      299.89     14.00 o 
  -1  -4   6      406.97      419.70     19.04 o 
   0  -4   6        2.47        2.05      0.45 o 
   1  -4   6       66.39       65.53      3.37 o 
   2  -4   6       91.28       79.34      5.80 o 
   3  -4   6      431.91      458.63     24.71 o 
   4  -4   6       67.51       72.13      4.21 o 
   5  -4   6       49.23       39.29      3.09 o 
   6  -4   6       85.41       76.22      8.16 o 
  -6  -3   6        2.95        2.32      0.99 o 
  -5  -3   6        1.46        1.88      0.62 o 
  -4  -3   6      469.28      412.27     22.28 o 
  -3  -3   6      208.19      202.40     10.62 o 
  -2  -3   6        0.49        0.89      0.36 o 
  -1  -3   6        1.22        1.36      0.47 o 
   0  -3   6      208.06      194.29      8.26 o 
   1  -3   6      546.02      543.70     22.17 o 
   2  -3   6       14.57       14.46      1.18 o 
   3  -3   6      141.14      163.59      7.12 o 
   4  -3   6      131.41      128.56      9.81 o 
   5  -3   6      214.68      206.01     11.22 o 
   6  -3   6       11.80       13.39      1.43 o 
  -6  -2   6      117.97      123.33      9.35 o 
  -5  -2   6      105.59       94.46      6.90 o 
  -4  -2   6       48.12       43.54      2.70 o 
  -3  -2   6        9.41        8.70      0.81 o 
  -2  -2   6      250.04      247.12     10.37 o 
  -1  -2   6      103.98      117.80      4.71 o 
   0  -2   6       39.26       38.83      1.97 o 
   1  -2   6      560.57      582.27     23.54 o 
   2  -2   6      478.83      472.36     19.46 o 
   3  -2   6       96.42      101.87      5.44 o 
   4  -2   6       53.71       50.83      3.42 o 
   5  -2   6      247.63      244.45     12.82 o 
   6  -2   6       93.92      103.31      5.86 o 
  -7  -1   6       79.48       80.57      6.10 o 
  -6  -1   6       28.64       25.93      1.97 o 
  -5  -1   6      111.53      100.94      5.36 o 
  -4  -1   6       88.31       82.65      4.44 o 
  -3  -1   6       84.79       86.50      3.94 o 
  -2  -1   6      308.66      326.55     12.34 o 
  -1  -1   6       10.32        7.89      0.63 o 
   0  -1   6      585.99      643.30     23.92 o 
   1  -1   6       94.08      104.29      4.23 o 
   2  -1   6        7.51        6.67      0.85 o 
   3  -1   6      274.26      261.96     13.39 o 
   4  -1   6       19.17       18.19      2.21 o 
   5  -1   6        3.65        2.54      0.71 o 
  -7   0   6      254.07      224.38     11.05 o 
  -6   0   6      163.96      138.98      7.17 o 
  -5   0   6        2.51        2.22      0.57 o 
  -4   0   6        6.00        6.48      0.85 o 
  -3   0   6       50.81       49.93      2.84 o 
  -2   0   6     1172.57     1151.88     47.08 o 
  -1   0   6        8.55        8.34      0.68 o 
   0   0   6       30.18       32.71      1.61 o 
   1   0   6      371.74      366.22     15.38 o 
   2   0   6      195.95      182.17      9.12 o 
   3   0   6        5.38        5.27      0.87 o 
   4   0   6        1.18        1.82      0.64 o 
  -8   1   6        4.73        4.90      0.88 o 
  -7   1   6       43.63       33.69      2.36 o 
  -6   1   6       56.15       48.15      4.34 o 
  -5   1   6      385.58      371.40     17.38 o 
  -4   1   6      101.61       96.30      4.42 o 
  -3   1   6        4.11        3.23      0.49 o 
  -2   1   6      171.19      181.30      7.04 o 
  -1   1   6      934.89      983.57     36.15 o 
   0   1   6      247.13      250.78     10.69 o 
   1   1   6       32.87       34.04      2.23 o 
   2   1   6       41.46       39.58      3.06 o 
   3   1   6       45.25       40.79      3.27 o 
   4   1   6       64.87       65.48      6.08 o 
  -8   2   6       52.12       48.49      3.14 o 
  -7   2   6      149.91      129.09      9.34 o 
  -6   2   6       25.44       23.39      1.79 o 
  -5   2   6       76.70       75.91      4.88 o 
  -4   2   6      204.52      214.67      9.23 o 
  -3   2   6     1018.29     1025.97     46.59 o 
  -2   2   6       38.61       36.73      1.93 o 
  -1   2   6        0.47        0.53      0.36 o 
   0   2   6      150.66      161.92      8.02 o 
   1   2   6      269.75      271.40     20.43 o 
   2   2   6       87.19       79.63      5.37 o 
   3   2   6        0.13        0.13      0.49 o 
  -8   3   6        6.41        6.78      1.11 o 
  -7   3   6        0.35       -0.15      0.43 o 
  -6   3   6      261.17      210.59     11.68 o 
  -5   3   6      599.02      577.24     26.59 o 
  -4   3   6        0.59        0.24      0.38 o 
  -3   3   6        9.87        8.22      1.11 o 
  -2   3   6      138.62      150.40      6.55 o 
  -1   3   6      764.79      802.20     36.72 o 
   0   3   6       17.02       16.69      1.48 o 
   1   3   6       21.27       19.63      1.67 o 
   2   3   6       86.05       81.05      7.60 o 
  -8   4   6       57.42       51.20      5.03 o 
  -7   4   6       46.32       45.59      4.40 o 
  -6   4   6       96.78       87.15      4.75 o 
  -5   4   6        0.76        0.48      0.42 o 
  -4   4   6       14.85       19.09      1.55 o 
  -3   4   6       88.66       93.37      4.98 o 
  -2   4   6       21.49       20.27      1.73 o 
  -1   4   6      462.82      406.12     22.48 o 
   0   4   6       40.74       40.24      3.47 o 
   1   4   6        3.32        3.17      0.75 o 
  -8   5   6        0.65        0.47      0.48 o 
  -7   5   6       31.85       30.42      2.24 o 
  -6   5   6      249.23      197.83     11.24 o 
  -5   5   6       11.84       14.19      1.33 o 
  -4   5   6       18.75       18.82      1.80 o 
  -3   5   6       80.19       69.54      4.78 o 
  -2   5   6      196.04      185.91     11.07 o 
  -1   5   6      128.17      101.79      7.61 o 
   0   5   6       30.93       30.79      2.37 o 
  -8   6   6       76.67       86.24      4.96 o 
  -7   6   6        1.99        1.56      0.57 o 
  -6   6   6        1.70        1.38      0.54 o 
  -5   6   6       28.73       33.32      3.46 o 
  -4   6   6      130.22       96.87     11.06 o 
  -3   6   6       16.29       12.05      1.58 o 
  -2   6   6        0.10        0.23      0.54 o 
  -6   7   6       40.07       41.43      2.86 o 
  -5   7   6        2.22        2.65      0.89 o 
   1  -8   7        9.98        9.91      1.42 o 
   2  -8   7       32.92       34.19      5.25 o 
   3  -8   7       47.04       41.67      5.59 o 
   4  -8   7       12.36       11.62      1.56 o 
  -1  -7   7       17.57       17.03      1.61 o 
   0  -7   7       53.09       50.99      3.18 o 
   1  -7   7        8.39        7.40      1.00 o 
   2  -7   7        5.62        4.88      0.96 o 
   3  -7   7       74.70       63.65      4.33 o 
   4  -7   7      106.98      106.27      9.53 o 
   5  -7   7       26.50       22.51      1.87 o 
  -3  -6   7       28.64       34.71      2.49 o 
  -2  -6   7        0.76        0.63      0.48 o 
  -1  -6   7        7.85        7.50      0.98 o 
   0  -6   7       78.37       66.53      4.21 o 
   1  -6   7      224.42      217.33     15.77 o 
   2  -6   7       98.35       80.10      6.11 o 
   3  -6   7       11.35       10.18      1.13 o 
   4  -6   7        0.25        0.30      0.38 o 
   5  -6   7      121.17      106.60      6.77 o 
   6  -6   7        5.44        5.95      1.16 o 
  -4  -5   7        4.20        2.86      0.82 o 
  -3  -5   7        0.13        0.13      0.41 o 
  -2  -5   7       45.76       43.26      2.89 o 
  -1  -5   7      150.30      151.41     11.56 o 
   0  -5   7      198.78      190.60     10.19 o 
   1  -5   7        0.32        0.16      0.40 o 
   2  -5   7        0.56        0.72      0.46 o 
   3  -5   7       92.00       93.30      5.93 o 
   4  -5   7        8.48        8.21      1.02 o 
   5  -5   7       18.94       15.53      1.77 o 
   6  -5   7        8.46        8.53      1.39 o 
  -5  -4   7        7.38        7.09      1.24 o 
  -4  -4   7       21.94       21.87      3.47 o 
  -3  -4   7      183.57      161.58      9.54 o 
  -2  -4   7      210.37      220.86     10.52 o 
  -1  -4   7        3.60        3.45      0.66 o 
   0  -4   7       77.83       78.36      4.15 o 
   1  -4   7      165.17      184.22     11.99 o 
   2  -4   7       10.52       11.71      1.12 o 
   3  -4   7       41.68       42.80      2.69 o 
   4  -4   7      141.61      132.59      8.07 o 
   5  -4   7       28.89       26.00      2.47 o 
   6  -4   7        1.71        1.11      0.69 o 
  -6  -3   7       21.15       23.40      2.36 o 
  -5  -3   7       37.33       33.21      2.82 o 
  -4  -3   7      106.44       84.81      6.52 o 
  -3  -3   7       22.38       25.15      2.55 o 
  -2  -3   7      228.34      231.51     10.95 o 
  -1  -3   7      193.78      203.91     11.32 o 
   0  -3   7        4.01        4.60      0.69 o 
   1  -3   7      155.05      171.76      8.35 o 
   2  -3   7      167.51      170.79      8.27 o 
   3  -3   7       89.67       91.23      5.77 o 
   4  -3   7       43.16       36.56      3.43 o 
   5  -3   7       12.76       13.19      1.65 o 
  -6  -2   7        6.18        4.14      0.81 o 
  -5  -2   7        0.31        0.32      0.42 o 
  -4  -2   7      291.77      275.77     15.27 o 
  -3  -2   7      208.61      232.67      9.89 o 
  -2  -2   7        8.90       10.18      0.87 o 
  -1  -2   7       58.06       65.96      2.86 o 
   0  -2   7      458.15      469.20     17.60 o 
   1  -2   7      356.71      373.35     15.44 o 
   2  -2   7       35.31       38.57      2.44 o 
   3  -2   7       42.13       36.90      3.19 o 
   4  -2   7      134.91       98.91      7.75 o 
   5  -2   7       44.63       46.49      3.97 o 
  -7  -1   7       24.60       21.90      1.92 o 
  -6  -1   7       74.69       69.60      4.08 o 
  -5  -1   7        3.89        3.51      0.69 o 
  -4  -1   7        0.35       -0.08      0.38 o 
  -3  -1   7      223.39      235.08     11.29 o 
  -2  -1   7     1067.29     1117.51     45.33 o 
  -1  -1   7       73.34       79.69      3.38 o 
   0  -1   7        4.14        4.07      0.55 o 
   1  -1   7      338.69      365.68     17.29 o 
   2  -1   7      401.50      421.48     20.08 o 
   3  -1   7       54.25       44.83      3.47 o 
   4  -1   7        0.81        0.58      0.49 o 
  -7   0   7       31.11       26.93      2.10 o 
  -6   0   7        8.40        8.28      1.02 o 
  -5   0   7       17.69       16.98      1.45 o 
  -4   0   7      131.09      125.25      9.27 o 
  -3   0   7       44.96       48.10      2.48 o 
  -2   0   7      289.08      330.05     12.54 o 
  -1   0   7      481.03      525.51     19.62 o 
   0   0   7       34.46       37.82      1.85 o 
   1   0   7       14.20       16.60      1.30 o 
   2   0   7       11.08       10.23      1.13 o 
   3   0   7      102.04       84.38      5.95 o 
   4   0   7      124.50      110.93      7.27 o 
  -8   1   7        2.56        3.38      0.76 o 
  -7   1   7       85.43       75.47      4.32 o 
  -6   1   7      113.18      103.15      5.54 o 
  -5   1   7       42.14       41.03      3.02 o 
  -4   1   7       10.40       10.07      0.91 o 
  -3   1   7      868.88      930.72     39.21 o 
  -2   1   7      296.58      336.32     12.74 o 
  -1   1   7       31.29       33.42      1.86 o 
   0   1   7      126.03      127.15      6.52 o 
   1   1   7      164.07      141.94      8.54 o 
   2   1   7      293.77      243.85     13.98 o 
   3   1   7        4.25        2.75      0.85 o 
  -8   2   7       41.65       43.01      2.92 o 
  -7   2   7        3.63        3.12      0.67 o 
  -6   2   7       13.54       14.51      1.42 o 
  -5   2   7      255.64      228.00     15.50 o 
  -4   2   7      161.01      154.45      7.60 o 
  -3   2   7       69.84       81.18      4.96 o 
  -2   2   7       31.89       33.65      1.90 o 
  -1   2   7        8.33       11.55      1.77 o 
   0   2   7       55.60       63.91      5.76 o 
   1   2   7       46.68       37.59      3.70 o 
   2   2   7      135.55      117.67     11.51 o 
  -8   3   7       79.52       78.24      6.51 o 
  -7   3   7      137.65      133.33     11.32 o 
  -6   3   7       29.00       26.65      2.78 o 
  -5   3   7        5.75        3.77      0.73 o 
  -4   3   7       40.46       43.39      2.76 o 
  -3   3   7      296.71      338.09     22.09 o 
  -2   3   7        0.62        1.48      0.69 o 
  -1   3   7       10.64       11.40      1.76 o 
   0   3   7      131.68      108.15      8.61 o 
   1   3   7      164.34      144.57     13.25 o 
  -8   4   7       19.29       21.67      2.17 o 
  -7   4   7        0.94        0.18      0.48 o 
  -6   4   7      129.30      100.92      6.29 o 
  -5   4   7      287.02      253.81     15.09 o 
  -4   4   7        8.65        7.82      1.00 o 
  -3   4   7        0.19        0.02      0.47 o 
  -2   4   7      101.89      108.00      6.84 o 
  -1   4   7      195.14      170.10     10.14 o 
   0   4   7        6.41        5.81      1.00 o 
  -7   5   7       13.81       14.72      1.50 o 
  -6   5   7       62.21       56.39      4.17 o 
  -5   5   7       95.30       94.94      5.23 o 
  -4   5   7       99.95      100.20      7.94 o 
  -3   5   7       23.70       19.61      2.06 o 
  -2   5   7        0.86        0.89      0.64 o 
  -1   5   7       51.49       56.13      7.12 o 
  -6   6   7      126.87      126.41      6.82 o 
  -5   6   7       51.85       55.33      5.25 o 
  -4   6   7       14.99       13.28      2.13 o 
  -3   6   7        5.32        4.02      1.68 o 
   2  -8   8        8.38        5.59      1.07 o 
   3  -8   8      140.21      139.65      8.52 o 
  -1  -7   8        0.12        0.17      0.44 o 
   0  -7   8        3.48        3.72      0.79 o 
   1  -7   8       96.33       83.58      5.50 o 
   2  -7   8       39.60       32.53      2.74 o 
   3  -7   8       90.26       81.91      5.39 o 
   4  -7   8        0.39        0.20      0.44 o 
  -2  -6   8        1.10        0.93      0.52 o 
  -1  -6   8       33.33       33.05      2.34 o 
   0  -6   8      195.90      169.52     18.33 o 
   1  -6   8       75.73       64.94      4.34 o 
   2  -6   8        6.27        5.50      1.01 o 
   3  -6   8       43.95       45.41      5.08 o 
   4  -6   8       29.20       26.47      2.93 o 
   5  -6   8       77.64       69.85      5.00 o 
  -3  -5   8       82.80       76.44      5.23 o 
  -2  -5   8       98.20       64.24      5.50 o 
  -1  -5   8        7.68        6.83      0.95 o 
   0  -5   8       60.75       63.00      3.59 o 
   1  -5   8      102.29       84.39      5.27 o 
   2  -5   8       83.52       71.66      5.57 o 
   3  -5   8       16.67       16.90      1.50 o 
   4  -5   8       34.71       29.37      2.57 o 
   5  -5   8      159.30      153.36      9.45 o 
  -4  -4   8       36.73       34.29      2.95 o 
  -3  -4   8        3.06        2.61      0.79 o 
  -2  -4   8       30.11       33.21      2.92 o 
  -1  -4   8       13.64       16.28      1.40 o 
   0  -4   8       65.14       72.72      3.96 o 
   1  -4   8        8.56        9.38      1.23 o 
   2  -4   8       81.66       85.78      4.64 o 
   3  -4   8      123.66      109.44      6.82 o 
   4  -4   8       89.84       83.27      6.18 o 
   5  -4   8        4.82        4.65      2.40 o 
  -5  -3   8        1.80        0.68      0.53 o 
  -4  -3   8       84.56       71.55      4.82 o 
  -3  -3   8       74.34       70.00      4.69 o 
  -2  -3   8       35.60       41.05      4.34 o 
  -1  -3   8        1.55        1.92      0.66 o 
   0  -3   8      201.76      223.53     10.04 o 
   1  -3   8      354.19      373.93     19.80 o 
   2  -3   8       27.06       27.42      2.34 o 
   3  -3   8       28.75       27.56      2.99 o 
   4  -3   8      232.60      212.95     12.50 o 
  -6  -2   8       15.30       18.33      1.70 o 
  -5  -2   8       44.40       43.68      3.19 o 
  -4  -2   8       32.99       32.49      2.28 o 
  -3  -2   8       50.89       53.32      3.49 o 
  -2  -2   8       23.12       25.36      1.57 o 
  -1  -2   8      174.81      196.08      7.70 o 
   0  -2   8       73.21       83.22      3.55 o 
   1  -2   8      145.65      156.66      6.92 o 
   2  -2   8      221.69      242.68     11.93 o 
   3  -2   8       21.37       18.99      1.73 o 
   4  -2   8        6.02        5.12      0.94 o 
  -7  -1   8        4.79        4.26      0.86 o 
  -6  -1   8       10.28        7.13      1.01 o 
  -5  -1   8       49.56       41.28      2.74 o 
  -4  -1   8      132.29      144.49      9.37 o 
  -3  -1   8      172.36      167.37      8.33 o 
  -2  -1   8       87.55      105.26      5.30 o 
  -1  -1   8      237.39      276.68     10.68 o 
   0  -1   8      584.22      666.76     27.58 o 
   1  -1   8      145.86      152.15      9.58 o 
   2  -1   8       25.22       23.59      1.85 o 
   3  -1   8       17.70       15.93      1.58 o 
   4  -1   8       61.44       64.34      4.77 o 
  -7   0   8       28.38       26.50      2.11 o 
  -6   0   8      283.06      239.93     13.97 o 
  -5   0   8       38.00       38.18      3.02 o 
  -4   0   8       21.62       21.86      2.28 o 
  -3   0   8      109.21      112.98      8.79 o 
  -2   0   8      568.24      632.79     26.12 o 
  -1   0   8      425.93      486.11     21.92 o 
   0   0   8       13.94       12.96      1.24 o 
   1   0   8       27.59       27.46      2.40 o 
   2   0   8       37.93       36.68      3.05 o 
   3   0   8       37.79       35.50      5.81 o 
  -7   1   8        7.48        6.55      0.98 o 
  -6   1   8       97.27       79.98      5.66 o 
  -5   1   8       70.37       68.10      4.43 o 
  -4   1   8      156.93      139.25     10.97 o 
  -3   1   8       22.98       20.02      1.81 o 
  -2   1   8       48.45       59.92      5.57 o 
  -1   1   8      408.53      461.31     21.38 o 
   0   1   8       72.35       82.14      7.04 o 
   1   1   8        8.74        9.48      1.39 o 
   2   1   8       12.30       13.37      1.73 o 
  -7   2   8       80.12       76.95      6.23 o 
  -6   2   8      179.80      156.83     11.32 o 
  -5   2   8       20.91       14.96      1.56 o 
  -4   2   8        3.48        3.11      0.65 o 
  -3   2   8      321.61      377.30     20.11 o 
  -2   2   8      372.14      405.16     25.19 o 
  -1   2   8        2.60        3.38      0.72 o 
   0   2   8       15.70       16.44      1.52 o 
   1   2   8       98.82       79.06      6.79 o 
  -7   3   8        0.19       -0.09      0.47 o 
  -6   3   8        3.59        1.74      0.67 o 
  -5   3   8       43.07       47.82      5.02 o 
  -4   3   8       45.38       49.27      6.48 o 
  -3   3   8       37.11       39.87      3.45 o 
  -2   3   8      225.28      239.58     17.81 o 
  -1   3   8        9.81       11.79      1.35 o 
   0   3   8       11.27        9.70      1.34 o 
  -7   4   8       70.88       75.45      5.13 o 
  -6   4   8        1.48        0.90      0.47 o 
  -5   4   8        4.14        3.49      0.76 o 
  -4   4   8       85.50       72.01      6.16 o 
  -3   4   8       87.10       91.00      7.86 o 
  -2   4   8       37.19       34.30      2.99 o 
  -1   4   8       47.18       50.84      8.67 o 
  -6   5   8      100.17      107.06      6.15 o 
  -5   5   8      139.02      155.13      8.27 o 
  -4   5   8        1.34        1.39      0.83 o 
  -3   5   8       17.79       17.12      1.97 o 
   0  -7   9       70.91       72.05      6.76 o 
   1  -7   9       30.91       27.62      2.51 o 
   2  -7   9       31.39       27.28      3.00 o 
   3  -7   9       27.70       30.14      2.66 o 
  -2  -6   9       46.04       53.67      3.40 o 
  -1  -6   9       51.67       49.41      9.14 o 
   0  -6   9       10.69        9.13      1.31 o 
   1  -6   9       15.35       15.77      1.85 o 
   2  -6   9        1.40        1.62      0.79 o 
   3  -6   9        2.02        1.31      0.56 o 
   4  -6   9       12.08       11.42      2.90 o 
  -3  -5   9        5.08        4.12      0.96 o 
  -2  -5   9       22.83       27.14      3.10 o 
  -1  -5   9       86.92      103.28      9.58 o 
   0  -5   9       76.25       72.36      4.72 o 
   1  -5   9       12.13        8.84      1.24 o 
   2  -5   9       16.60       18.65      1.94 o 
   3  -5   9       66.00       71.05      9.53 o 
   4  -5   9       46.51       46.43      4.41 o 
  -4  -4   9        0.61        0.67      0.60 o 
  -3  -4   9       84.11       81.30      6.85 o 
  -2  -4   9      167.34      159.27     10.57 o 
  -1  -4   9       15.92       18.63      1.71 o 
   0  -4   9       46.79       48.57      3.48 o 
   1  -4   9        9.64       12.39      1.40 o 
   2  -4   9       89.00       87.44      4.78 o 
   3  -4   9       42.23       39.61      3.19 o 
   4  -4   9       87.45       83.77      5.79 o 
  -5  -3   9       25.22       27.96      2.78 o 
  -4  -3   9        4.33        4.80      1.00 o 
  -3  -3   9       61.93       54.96      3.98 o 
  -2  -3   9      114.77      138.75      8.72 o 
  -1  -3   9      152.85      168.73      8.22 o 
   0  -3   9       21.28       24.92      1.84 o 
   1  -3   9        0.48        0.67      0.47 o 
   2  -3   9      205.10      181.99     13.99 o 
   3  -3   9      119.45      122.23     10.09 o 
   4  -3   9       87.87       89.00      7.78 o 
  -6  -2   9        7.11        6.22      1.18 o 
  -5  -2   9        1.00        0.55      0.54 o 
  -4  -2   9       99.82       99.75      6.36 o 
  -3  -2   9      553.78      466.08     30.00 o 
  -2  -2   9       25.13       25.52      1.85 o 
  -1  -2   9        3.44        3.51      0.69 o 
   0  -2   9      145.20      178.51      7.88 o 
   1  -2   9      262.64      291.35     15.16 o 
   2  -2   9      103.02      106.19      7.26 o 
   3  -2   9       15.53       13.38      1.67 o 
  -6  -1   9        7.74        8.32      1.13 o 
  -5  -1   9       42.04       40.75      2.81 o 
  -4  -1   9        5.55        7.14      1.00 o 
  -3  -1   9      249.18      208.25     13.98 o 
  -2  -1   9        7.78       11.37      1.35 o 
  -1  -1   9       15.02       20.57      1.32 o 
   0  -1   9        5.65        5.96      0.80 o 
   1  -1   9       35.89       37.33      2.99 o 
   2  -1   9      138.52      130.67     12.84 o 
   3  -1   9       20.82       23.17      2.38 o 
  -7   0   9        6.51        6.56      1.03 o 
  -6   0   9        0.11        0.21      0.40 o 
  -5   0   9       38.12       38.15      3.90 o 
  -4   0   9      175.23      158.32     11.17 o 
  -3   0   9       80.63       74.24      6.12 o 
  -2   0   9       64.66       76.93      4.32 o 
  -1   0   9        2.03        2.66      0.65 o 
   0   0   9      136.40      124.53      7.68 o 
   1   0   9      129.20      114.21      7.19 o 
   2   0   9        0.54        0.15      0.56 o 
  -7   1   9       38.28       39.79      3.25 o 
  -6   1   9      232.94      203.05     11.58 o 
  -5   1   9       19.95       15.79      2.05 o 
  -4   1   9        2.95        2.31      0.67 o 
  -3   1   9        2.99        2.65      0.63 o 
  -2   1   9       98.49      118.60      9.34 o 
  -1   1   9       55.56       67.67      3.95 o 
   0   1   9        7.70        7.35      1.20 o 
   1   1   9       89.63       95.10      6.35 o 
  -7   2   9       28.54       30.33      3.32 o 
  -6   2   9        9.14        8.50      1.26 o 
  -5   2   9        3.02        2.52      0.73 o 
  -4   2   9      118.95      104.74      9.73 o 
  -3   2   9        4.93        6.72      1.15 o 
  -2   2   9       48.11       57.00      7.55 o 
  -1   2   9       94.19       99.25      8.06 o 
   0   2   9       67.27       73.22      7.54 o 
  -7   3   9       80.96       86.11      5.71 o 
  -6   3   9       27.77       26.68      2.45 o 
  -5   3   9        4.01        3.09      0.72 o 
  -4   3   9       57.87       49.14      4.66 o 
  -3   3   9      200.67      267.80     24.58 o 
  -2   3   9      194.48      249.90     17.57 o 
  -1   3   9       34.71       37.22      5.64 o 
  -6   4   9       12.09       15.47      1.82 o 
  -5   4   9       91.42      105.08      7.42 o 
  -4   4   9       60.01       68.24      9.16 o 
  -3   4   9        1.75        1.24      0.73 o 
  -1  -6  10        7.80        8.61      1.66 o 
   0  -6  10       43.20       48.30      5.42 o 
   1  -6  10       53.73       52.19      3.90 o 
   2  -6  10        8.22        7.79      1.20 o 
  -2  -5  10        5.60        5.43      1.12 o 
  -1  -5  10       12.16       15.15      1.63 o 
   0  -5  10       35.62       36.29      3.76 o 
   1  -5  10       47.28       44.02      3.35 o 
   2  -5  10       43.70       41.42      3.22 o 
   3  -5  10        0.35       -0.33      0.47 o 
  -3  -4  10        7.02        7.83      1.65 o 
  -2  -4  10        0.12        0.02      0.48 o 
  -1  -4  10      117.15      145.40     10.92 o 
   0  -4  10      152.50      159.76      9.29 o 
   1  -4  10        7.88        7.82      1.18 o 
   2  -4  10        0.27        0.56      0.59 o 
   3  -4  10       67.58       76.71      5.36 o 
  -4  -3  10        0.20        0.52      0.58 o 
  -3  -3  10       16.66       20.58      2.16 o 
  -2  -3  10       69.34       82.23      6.11 o 
  -1  -3  10       26.39       35.61      2.68 o 
   0  -3  10       92.12      108.36      6.54 o 
   1  -3  10       40.67       52.94      5.21 o 
   2  -3  10        1.09        1.18      0.67 o 
  -5  -2  10       49.00       48.78      3.82 o 
  -4  -2  10       27.13       26.91      3.03 o 
  -3  -2  10        9.51        9.99      1.39 o 
  -2  -2  10       99.99      126.28      7.63 o 
  -1  -2  10      178.84      234.24     12.96 o 
   0  -2  10       47.91       51.52      3.71 o 
   1  -2  10        2.88        3.19      1.06 o 
   2  -2  10        1.37        1.37      0.72 o 
  -5  -1  10        2.01        1.54      0.58 o 
  -4  -1  10      161.33      164.46     16.76 o 
  -3  -1  10      353.52      315.22     17.24 o 
  -2  -1  10       12.28       15.87      1.69 o 
  -1  -1  10       20.42       26.60      3.61 o 
   0  -1  10      104.73      114.20      7.10 o 
   1  -1  10       94.00       92.86      6.12 o 
   2  -1  10       17.40       16.07      2.96 o 
  -6   0  10       26.89       31.30      3.38 o 
  -5   0  10      115.13      103.79      6.53 o 
  -4   0  10       16.87       16.99      2.17 o 
  -3   0  10        7.35        7.48      1.15 o 
  -2   0  10       86.08      103.33     12.29 o 
  -1   0  10       26.07       36.34      5.37 o 
   0   0  10       58.66       65.51      9.16 o 
   1   0  10       49.74       50.64      4.00 o 
  -6   1  10        0.10       -0.09      0.47 o 
  -5   1  10        7.87        8.95      1.33 o 
  -4   1  10      104.61       95.12      9.65 o 
  -3   1  10        4.63        5.58      1.02 o 
  -2   1  10        6.52        7.59      1.23 o 
  -1   1  10       72.34       88.88      7.76 o 
   0   1  10      117.05      138.62     10.45 o 
  -6   2  10       52.04       50.17      4.69 o 
  -5   2  10        1.19        1.76      0.70 o 
  -4   2  10        8.86        8.35      1.26 o 
  -3   2  10       32.53       43.75      7.18 o 
  -2   2  10       69.43       92.33      8.87 o 
  -1   2  10       14.27       15.45      2.17 o 
  -5   3  10       26.30       35.26      3.15 o 
  -4   3  10       57.59       51.80      4.94 o 
  -3   3  10        1.54        2.29      0.88 o 
   0  -5  11       27.07       33.74      2.85 o 
  -2  -4  11       23.45       28.27      2.58 o 
  -1  -4  11       20.65       23.92      2.24 o 
   0  -4  11       11.17       14.34      1.72 o 
   1  -4  11       56.05       63.70      5.57 o 
  -3  -3  11       28.29       31.27      2.83 o 
  -2  -3  11       30.12       36.34      3.75 o 
  -1  -3  11      107.21      132.35     13.63 o 
   0  -3  11       55.94       70.39      8.16 o 
   1  -3  11        0.75        0.77      0.69 o 
  -4  -2  11       34.00       39.87      6.34 o 
  -3  -2  11        6.59       11.22      1.67 o 
  -2  -2  11       69.71       90.46      5.90 o 
  -1  -2  11        2.35        2.23      1.06 o 
   0  -2  11        0.28       -0.11      1.12 o 
   1  -2  11       50.37       70.39      9.16 o 
  -4  -1  11       50.38       45.57      4.26 o 
  -3  -1  11        2.58        1.45      0.83 o 
  -2  -1  11       13.02       20.45      3.58 o 
   0  -1  11       19.05       20.33      2.62 o 
  -5   0  11        1.91        1.49      0.71 o 
  -4   0  11       32.12       33.29      5.14 o 
  -3   0  11       63.69       73.68      7.15 o 
  -2   0  11       12.43       14.18      3.35 o 
  -1   0  11        2.91        1.47      1.51 o 
  -4   1  11       11.20       11.98      1.61 o 
  -3   1  11       28.70       35.95      9.44 o 
  -2   1  11       74.34      105.58     11.69 o 
                                                 
